# Supplementary material for: Metabolome and Lipidome Profiles of Populus × canescens Twig Tissues During Annual Growth Show Phospholipid-Linked Storage and Mobilization of C, N, and S
Source: Front Plant Sci. 2018 Sep 5;9:1292. doi: 10.3389/fpls.2018.01292 (PMC6133996; doi:10.3389/fpls.2018.01292)
Supplement: TABLE S1 — Mean values (±SD) of all metabolites and results from Tukey’s test for each tissue. [file Table_1.XLSX]

## Sheet: Supplemental Table I
Supplemental Table I
						Average																		SD																		Tukey's test_each tissue
						Jan	Mar	Apr	Jul	Sep		Jan	Mar	Apr	Jul	Sep		Jan	Mar	Apr	Jul	Sep		Jan	Mar	Apr	Jul	Sep		Jan	Mar	Apr	Jul	Sep		Jan	Mar	Apr	Jul	Sep		Jan	Mar	Apr	Jul	Sep		Jan	Mar
	No.	Category	Unit	Analysis	Metabolite	buds		leaves				bark						wood						buds		leaves				bark						wood						buds		leaves				bark
	1	Cations	nmol/mg F.W.	Cation analysis	Na+	1.38563	1.5183	1.34862	1.3915	1.56415		1.42586	1.59727	1.64053	1.66784	1.46463		1.42176	1.48506	1.41762	1.4673	1.45364		0.160702	0.112669	0.128474	0.115584	0.203762		0.134234	0.0660974	0.147757	0.156912	0.161142		0.203435	0.235371	0.152845	0.1789	0.170246		a	a	a	a	a		a	a
	2				NH4+	1.64441	1.82778	1.98334	0.647257	0.642729		2.84569	2.52312	2.64787	1.53746	1.84392		0.489003	0.420219	0.45184	0.373663	0.340415		0.0914403	0.117562	0.396491	0.0567269	0.0975399		0.489954	0.345591	0.499027	0.111042	0.347718		0.0794201	0.069819	0.130283	0.0944932	0.0965645		a	a	a	b	b		a	ab
	3				K+	38.996	48.7678	92.7421	86.2289	98.7998		51.4762	41.8546	42.5466	43.1982	46.2928		17.7464	20.4198	25.2548	22.2521	16.6088		2.6407	3.78591	8.72429	3.32871	9.61853		9.35518	5.33113	13.0422	3.89331	4.9068		2.06196	3.51498	9.98013	3.0979	3.2482		c	c	ab	b	a		a	a
	4				Mg2+	15.1333	12.3792	10.5875	18.067	13.4059		7.95734	5.89769	3.65687	4.07624	6.16254		3.26232	4.95221	2.78051	2.93786	2.47758		3.49829	2.65964	1.1731	7.90025	4.78246		2.81096	0.593112	0.518943	0.708326	1.29396		0.665441	0.530999	0.519377	0.313431	0.467135		a	a	a	a	a		a	ab
	5				Ca2+	5.72069	5.10368	10.7849	32.0955	18.5956		4.14972	3.75312	3.05411	3.54513	3.80426		2.24641	3.29419	2.37695	2.53708	2.01785		1.14868	1.10552	1.70075	14.5351	15.2182		0.960972	0.0860368	0.474496	0.737564	0.462459		0.1742	0.302463	0.364629	0.157437	0.248646		b	b	b	a	ab		a	a
	6	Anions	nmol/mg F.W.	Anion analysis	Nitrate	0.162264	0.0959144	nd	0.699769	0.542638		0.267526	0.222673	0.372687	0.188776	0.341206		0.108669	0.104847	0.109486	0.106862	0.104093		0.0365324	0.0415143	nd	nd	0.00710293		0.0740693	0.0450562	0.11734	0.0448051	0.0519773		0.0414511	0.0436594	0.0366514	0.04089	0.0243578		c	c	nd	a	b		ac	bc
	7				Sulfate	2.95665	3.55839	4.61561	2.69841	5.32849		4.95764	3.77591	2.96733	1.84629	2.61259		2.08562	2.80197	1.97347	1.28538	1.16845		0.376206	0.329246	0.437634	0.728966	2.1716		0.833582	0.779378	0.468802	0.139826	0.683144		0.345517	0.47809	0.686709	0.280499	0.420206		b	ab	ab	b	a		a	ab
	8				Phosphate	1.73857	2.94011	4.23854	6.71548	8.88597		3.1127	2.67764	5.82437	11.0048	8.90276		1.06453	1.35966	1.81763	6.31408	2.11529		0.156706	0.432475	0.868939	1.44138	2.27314		0.943749	0.842385	2.45231	1.09939	2.64855		0.2234	0.487933	0.503626	0.82389	0.346876		c	bc	b	a	a		c	c
	9	Amino acids	nmol/mg F.W.	HPLC analysis	Asp	0.791966	2.85203	2.51721	1.35376	0.440197		0.678215	1.97617	1.17176	0.570575	0.830831		0.343673	1.43062	0.894993	0.60471	0.553383		0.20672	0.36789	0.393556	0.303734	0.100383		0.296339	0.374235	0.503672	0.112429	0.255728		0.0840175	0.339286	0.327178	0.129796	0.16468		c	a	a	b	c		b	a
	10				Glu	0.843361	3.32716	3.66293	1.9266	1.25443		0.707414	1.92	1.10813	0.848649	1.06525		0.312744	1.28753	0.72232	0.633795	0.506926		0.209901	0.455514	0.73071	0.409076	0.157988		0.205478	0.341176	0.307312	0.172445	0.346554		0.0478248	0.308969	0.287084	0.117936	0.172001		c	a	a	b	bc		b	a
	11				Asn	0.135008	1.58825	0.183714	0.013125	0.0258275		0.0502444	0.275425	2.00724	0.100975	0.0246276		0.0422471	0.261815	1.38092	0.169945	0.0634672		0.0457991	1.00029	0.122949	0.0036217	0.00660958		0.00835999	0.0881826	2.23251	0.0676673	0.0137293		0.0113302	0.158103	1.32403	0.190233	0.0849891		b	a	b	b	b		b	ab
	12				Ser	0.111698	1.98786	1.96404	0.142127	0.129462		0.0887028	0.540143	0.924707	0.218771	0.133036		0.0582517	0.406683	0.464571	0.165232	0.100951		0.0224316	0.551601	0.444978	0.0249004	0.0353004		0.0172509	0.158438	0.571526	0.0192148	0.0469762		0.00710401	0.133301	0.228664	0.0671911	0.0381126		b	a	a	b	b		b	ab
	13				Gln	0.27486	2.26322	0.845894	0.0818649	0.128133		0.202151	3.30527	2.3472	0.535404	0.0678663		0.127956	2.77874	2.6116	1.75858	0.182035		0.0593952	0.336267	0.343657	0.0188462	0.0640501		0.0722422	0.962733	1.87064	0.304162	0.0234292		0.0513425	0.268239	1.65888	2.02929	0.162719		c	a	b	c	c		b	a
	14				Gly	0.0609029	0.152836	0.166668	0.0607174	0.036918		0.0514858	0.225238	0.492435	0.0916135	0.0623327		0.0222279	0.114569	0.128206	0.0400395	0.0357411		0.0185472	0.0201508	0.053912	0.0132736	0.00979055		0.00925773	0.160121	0.306518	0.0330755	0.0321848		0.00320689	0.108528	0.0619743	0.0220228	0.0250942		b	a	a	b	b		b	ab
	15				Thr	0.0541804	0.60004	0.815417	0.0651433	0.0732683		0.0712055	0.701599	0.883717	0.0640696	0.0473958		0.0340647	0.487353	0.423875	0.0843695	0.0287903		0.0115179	0.30439	0.444728	0.00694596	0.018413		0.0132226	0.150364	0.5859	0.0174554	0.0118722		0.00582792	0.138476	0.278326	0.0535199	0.00910424		b	a	a	b	b		b	a
	16				His	0.0720501	0.136812	0.0808853	0.0182825	0.0261199		0.476594	0.727877	0.490105	0.0336939	0.0172704		0.308453	0.616572	0.244106	0.045328	0.0137785		0.0104181	0.0310029	0.0370013	0.00740856	0.0107263		0.112185	0.0913778	0.362656	0.0128792	0.00564618		0.111083	0.105184	0.256257	0.038224	0.00364513		b	a	b	c	c		a	a
	17				Ala	0.0897645	0.828454	0.686988	0.406506	0.449575		0.136291	0.473681	0.42577	0.256411	0.253043		0.0672746	0.3185	0.213511	0.16042	0.125955		0.0448795	0.171784	0.122276	0.142781	0.204014		0.0179889	0.073003	0.166135	0.0573917	0.0625794		0.0141183	0.113347	0.0959704	0.0799604	0.0399524		d	a	ab	c	bc		c	a
	18				GABA	0.0162072	0.179651	0.0615154	0.0465206	0.123673		0.0997145	0.295002	0.471991	0.519279	0.416432		0.115674	0.267804	0.324876	0.346445	0.36727		0.0118238	0.107108	0.023236	0.0140531	0.080164		0.0191987	0.0544817	0.21994	0.117988	0.0599981		0.030732	0.0639426	0.204129	0.0798841	0.104171		b	a	b	b	ab		c	bc
	19				Arg	2.00971	0.259503	0.189787	0.0254136	0.243716		5.22229	6.26613	3.46048	0.55838	0.603779		5.5708	4.97882	1.30671	1.00238	1.0624		0.468919	0.0980991	0.144925	0.0026975	0.472781		1.80844	0.620034	3.42254	0.514206	0.452506		1.77058	1.47573	2.31426	0.900001	0.820431		a	b	b	b	b		a	a
	20				OAS	0.000987244	0.000827689	0.00161143	0.000417133	0.000181385		0.000905238	0.00270191	0.00230247	0.00220148	0.000704615		4.49223e-05	0.00023737	0.000314345	0.000154371	8.55864e-05		0.000231775	0.000101198	0.000221131	0.000190203	6.07468e-05		0.000482655	0.000656591	0.00115803	0.00100754	0.000391991		4.0122e-05	3.03978e-05	7.612e-05	6.15341e-05	2.19192e-05		b	b	a	c	c		bc	a
	21				Tyr	0.0122101	0.0189355	0.022807	0.014398	0.0150316		0.0113729	0.0556515	0.120365	0.0113829	0.00676083		0.00685993	0.0821747	0.0516461	0.0104406	0.00338567		0.00117327	0.0027425	0.00239851	0.00246751	0.00462979		0.00196363	0.0251306	0.0921705	0.00447835	0.00251552		0.00182373	0.0456501	0.0222877	0.00735677	0.0013341		c	ab	a	bc	bc		b	ab
	22				Val	0.0907381	0.334897	0.0785908	0.0171505	0.0190535		0.0299948	0.69356	0.524905	0.0243699	0.01541		0.0100903	0.550112	0.356843	0.0295304	0.0102043		0.175849	0.133752	0.018517	0.00277399	0.0121633		0.00805113	0.128777	0.378586	0.0105998	0.009494		0.00662676	0.175731	0.262513	0.0178862	0.00766404		b	a	b	b	b		b	a
	23				Met	0.00114861	0.00486298	0.00583581	0.0110998	0.00370683		0.00451567	0.0644657	0.0463307	0.00726882	0.00359478		0.00798176	0.0761907	0.0352891	0.0167077	0.00780705		0.000289935	0.000770649	0.00145574	0.00170562	0.00261734		0.00238221	0.0126421	0.0539653	0.00228876	0.00123251		0.00212199	0.0289395	0.0315011	0.0112902	0.00310734		c	b	b	a	bc		b	a
	24				Trp	0.0391945	0.0973731	0.0515112	0.00444208	0.0103835		0.255081	0.521546	0.429785	0.00463848	0.0015483		0.161794	0.374515	0.14806	0.00550778	0.00264873		0.0184281	0.0446892	0.0272971	0.00146256	0.00620367		0.109781	0.144714	0.292799	0.00425912	0.00226975		0.0498792	0.204686	0.15697	0.00382018	0.00170181		b	a	ab	b	b		ab	a
	25				Phe	0.0546059	0.0688677	0.115633	0.0512528	0.039997		0.141475	0.709149	0.317815	0.0307004	0.0219969		0.066849	0.498667	0.12822	0.0147196	0.0113193		0.00972044	0.0180234	0.0157263	0.00487979	0.00843731		0.0912802	0.0906863	0.289536	0.00935024	0.0077797		0.0459532	0.0646406	0.114976	0.00319937	0.00392787		bc	b	a	bc	c		bc	a
	26				Ile	0.025581	0.199909	0.085638	0.0149999	0.0204315		0.0324604	0.485006	0.385723	0.0212318	0.0110547		0.0129024	0.319703	0.214283	0.0276925	0.0063547		0.00654887	0.0845874	0.0242202	0.00372684	0.00693819		0.00794567	0.0746551	0.27554	0.00874959	0.00451928		0.00298795	0.0543337	0.151287	0.0196601	0.00261552		b	a	b	b	b		b	a
	27				Leu	0.0241316	0.0985631	0.0450929	0.0112783	0.0202232		0.0393895	0.462646	0.406757	0.0136632	0.00967187		0.0138598	0.330847	0.196638	0.0134541	0.00636731		0.00363282	0.0503217	0.0129156	0.00211625	0.00483943		0.00772491	0.105878	0.291336	0.00487538	0.00422808		0.00215572	0.0862694	0.127525	0.00518083	0.00270934		b	a	b	b	b		b	a
	28				Lys	0.0588823	0.211268	0.0249658	0.0263483	0.0566903		0.0925497	0.197444	0.32082	0.0195868	0.0189922		0.0425028	0.100968	0.0681615	0.0174975	0.011148		0.0099643	0.110421	0.00512873	0.00508579	0.0201703		0.0168137	0.0754205	0.262093	0.00519208	0.00248318		0.00867683	0.0346382	0.0618436	0.00525493	0.00351717		b	a	b	b	b		ab	ab
	29	Thiols	pmol/mg F.W.	HPLC analysis	Cys	24.5951	22.5468	18.9456	28.5529	28.9899		15.3843	14.1185	17.1023	12.4869	16.2337		8.95746	8.04001	12.3453	11.7872	11.1201		2.65588	4.71796	1.98702	5.64994	3.13486		2.22306	2.28604	2.73974	1.04876	1.87944		1.32446	1.17914	2.39628	0.990577	0.956338		ab	ab	b	a	a		ab	ab
	30				CysGly	2.13322	5.56888	6.05686	4.62409	2.87394		1.47735	6.82538	4.10104	2.50791	2.01267		0.653086	2.92634	2.45081	2.12559	0.620119		0.359041	0.743415	1.16851	1.20117	0.887154		0.520043	1.43165	1.63647	1.20122	0.556622		0.230941	0.414191	1.28786	1.22104	0.212933		c	a	a	ab	bc		c	a
	31				GEG	0.960236	0.254219	1.43687	4.97083	12.3912		3.1775	0.356368	0.221156	0.324932	3.83106		2.37626	0.388137	0.207523	0.43433	0.994973		0.322614	0.172778	0.429376	4.98814	7.04373		0.615085	0.0866696	0.101862	0.0515264	0.927807		0.805339	0.145311	0.0824662	0.138428	0.122864		b	b	b	b	a		a	b
	32				GSH	129.514	450.273	648.22	315.25	288.94		231.417	219.597	73.2981	72.1865	64.1474		151.825	93.0652	47.1117	38.9041	37.9931		31.0339	173.408	82.4293	85.0589	59.9797		64.0936	90.0846	20.68	17.7128	7.53409		32.5643	37.2077	7.65354	10.752	8.40296		c	b	a	bc	bc		a	a
	33	Protein	ng/mg F.W.	Photometer	Protein	1.74706	2.02846	2.43253	1.03151	0.610393		1.57065	1.48312	0.956204	0.91688	0.605061		0.133268	0.300641	0.330304	0.256318	0.0699829		0.179264	0.485008	0.560194	0.222881	0.228891		0.293903	0.599103	0.277552	0.0897443	0.130377		0.100777	0.0801866	0.0539158	0.1341	0.101761		a	a	a	b	b		a	ab
	34	GCMS	relative value	GCMS	Pro	18.6599	572.961	117.81	8.46414	8.21807		13.2504	214.731	85.7206	10.9794	7.60375		6.38421	137.545	46.3588	8.60204	6.51341		6.82493	112.696	19.8171	1.24073	1.98252		4.26425	63.0491	49.3291	2.75358	3.14209		1.27669	36.9654	30.0262	1.11427	2.71126		c	a	b	c	c		c	a
	35		(Normalization by mg F.W.)		Ornithine	38.0258	7.39298	3.63088	0.31893	3.8016		114.856	145.186	90.2413	15.9807	12.8667		138.773	133.053	45.908	26.9556	26.7324		8.98921	3.14857	2.48108	0.0503264	7.49098		66.7321	18.2695	98.0886	14.2594	8.82581		42.7022	33.3803	77.8279	24.1622	24.1045		a	b	b	b	b		ab	a
	36				Pyroglutamate	56.9103	293.919	292.416	113.755	80.9262		61.218	218.469	136.327	70.247	69.9044		32.8643	153.893	114.673	93.8673	43.9413		13.929	36.4552	52.0945	23.8311	8.38573		21.217	40.151	73.4049	17.8192	15.6293		6.98139	27.5874	66.8481	68.3369	14.0029		b	a	a	b	b		b	a
	37				beta-Alanine	0.0146917	0.253299	0.184933	0.00474886	0.00404281		0.0289121	0.0686202	0.110973	0.0779568	0.0416501		0.0131708	0.0523608	0.0447173	0.0374292	0.0190078		0.0122285	0.149683	0.0737622	0.0106188	0.00903999		0.0156513	0.0169115	0.0311703	0.0303281	0.0258515		0.00490208	0.0153733	0.0270244	0.0285052	0.0258722		b	a	a	b	b		c	ac
	38				Homoserine	1.79446	1.01147	0.420462	0.93967	0.503466		0.695635	1.01773	0.621994	0.227868	0.0766121		nd	0.238533	0.0776095	0.058508	0.104401		0.1505	1.094	0.0712676	0.795985	0.424785		0.274756	0.248167	0.159136	0.192975	0.0691565		nd	0.107941	0.114839	0.0339193	0.0583169		a	ab	b	ab	b		ab	a
	39				4-hydroxyproline	0.37929	1.31597	0.501359	0.072411	0.634037		0.448594	0.541075	0.382636	0.110129	0.0754884		0.113866	0.331527	0.208875	0.237523	0.0792205		0.139753	0.181645	0.0630802	0.0122807	1.23029		0.277019	0.112391	0.156409	0.0333596	0.0337562		0.0512749	0.0625695	0.058645	0.142539	0.0418592		ab	a	ab	b	ab		a	a
	40				Citrate	648.937	537.957	318.779	406.529	594.114		706.113	720.05	437.367	559.892	675.456		472.674	508.962	185.593	331.253	322.114		43.9257	45.863	60.2962	35.9385	49.6946		81.12	98.2815	119.547	71.9247	86.5296		63.5203	89.6557	76.4594	26.7741	95.8723		a	b	c	c	ab		a	a
	41				Isocitrate	5.33877	26.1473	12.5762	13.3439	11.7581		8.89198	32.2159	22.9684	10.0685	7.52981		4.76186	19.1919	20.0491	13.5967	3.23962		3.11652	1.16623	2.21575	2.41424	1.418		2.8931	6.92017	13.5191	3.20125	5.19551		1.02667	2.07949	11.667	12.5061	1.65676		c	a	b	b	b		c	a
	42				2-oxoglutarate	0.84613	2.04693	14.828	4.91767	6.25884		1.78514	2.51333	2.21767	3.8881	3.17224		0.721359	0.81842	1.06534	1.27136	1.25086		0.133478	0.2651	3.27118	0.517465	2.33924		0.177418	0.805203	0.748235	0.988516	0.535288		0.0867687	0.768901	0.288344	0.234146	0.405414		d	cd	a	bc	b		c	bc
	43				Succinate	1.08061	1.57439	7.03829	11.1518	26.8915		1.63917	1.35477	0.914188	1.84463	2.65946		0.506496	0.731697	0.622053	0.686521	1.35889		0.383533	0.280208	1.88303	1.88784	10.3726		0.868092	0.286943	0.167258	0.449588	0.894788		0.23411	0.200684	0.271462	0.0823083	0.521653		c	c	bc	b	a		ab	b
	44				Fumarate	3.59216	3.72257	5.26798	7.953	5.30256		3.55977	2.51021	2.84453	2.87294	2.78495		2.39951	2.31983	3.10836	2.3074	2.32882		0.690445	0.35119	1.10218	1.72025	1.23899		0.498956	0.268658	0.416429	0.396029	0.767074		0.412989	0.284166	0.931141	0.582525	0.630429		b	b	b	a	b		a	b
	45				Malate	82.4049	98.6034	106.567	94.0603	113.469		106.364	79.8793	94.7578	48.8666	46.0547		39.3563	47.46	75.3842	27.7416	25.3373		6.4747	3.50976	14.6201	6.05288	22.5853		10.7197	14.4904	23.778	10.3748	11.086		9.86881	17.7566	20.2814	8.07243	9.35491		b	ab	a	ab	a		a	a
	46				2-methyl-malate	0.0837309	0.479698	1.23603	2.05031	0.712361		0.0247364	0.0552724	0.0559383	0.0471553	0.0502044		0.0201811	0.0238562	0.0329932	0.0303941	0.00706217		0.00898585	0.0895154	0.314309	0.336672	0.28621		0.00786118	0.0302251	0.0070072	0.00345185	0.0229487		0.0150023	0.0156498	0.0396453	0.0206247	0.00320597		d	cd	b	a	c		a	a
	47				Fructose-6-phosphate	0.705599	2.31396	2.37445	0.56421	0.348488		0.267813	0.771302	1.20027	1.1511	0.527311		0.310427	0.811198	2.02123	0.763892	0.524649		0.164056	0.683686	1.28838	0.080043	0.293701		0.0496928	0.176328	0.326965	0.351992	0.103561		0.0544763	0.200267	0.702456	0.417892	0.164183		b	a	a	b	b		c	ab
	48				Glucose-6-phosphate	2.64332	9.16547	11.6605	1.26706	1.35004		1.05049	3.29578	4.53048	3.35459	1.6304		1.0496	2.64076	5.18738	2.11694	1.30034		0.723735	2.9478	3.30077	0.198901	0.622213		0.148117	0.541388	0.936349	1.10106	0.266512		0.221614	0.724624	1.40489	0.827475	0.349501		b	a	a	b	b		b	a
	49				Glucose-1-phosphate	72.2228	64.4044	35.5139	42.5728	42.1057		38.3409	31.5825	30.7529	38.8837	43.2055		18.2651	19.2238	19.0119	20.2213	18.2485		11.6525	6.32502	8.06186	6.81361	10.9364		3.37219	2.02943	3.37012	6.04667	5.63334		1.05468	2.73234	2.52259	1.52045	1.70211		a	a	b	b	b		ab	b
	50				Ribulose-5-phosphate	0.370272	1.73254	2.37919	0.458976	0.853783		0.211733	0.685279	0.830345	1.07369	0.49924		0.0909992	0.398482	0.6066	0.625027	0.275785		0.107825	0.236233	0.619595	0.0710984	0.112611		0.118623	0.178544	0.302743	0.493883	0.154578		0.0225797	0.117447	0.266984	0.419023	0.0146124		c	b	a	c	c		c	ac
	51				Glycerol-3-phosphate	0.782158	1.92333	0.42039	0.379953	0.465131		0.402048	1.15819	0.609324	0.512023	0.305774		0.321523	1.0468	0.640489	0.466821	0.301731		0.278391	0.143117	0.0829839	0.0576912	0.102642		0.0979751	0.419347	0.0896294	0.0588753	0.0169894		0.0633604	0.397869	0.245366	0.0855036	0.108343		b	a	c	c	c		b	a
	52				Sucrose	612.59	648.756	836.262	835.202	881.004		673.823	695.494	588.68	736.915	694.921		593.53	612.717	536.999	618.375	671.085		24.7097	34.6719	31.7383	101.307	30.6413		94.7254	47.1787	48.7808	52.9615	65.6665		84.1626	30.108	54.3551	62.0201	47.0949		b	b	a	a	a		ab	ab
	53				Fructose	915.033	1002.81	1052.81	835.807	869.419		581.226	378.137	509.834	246.322	203.085		129.245	247.422	529.628	47.4893	52.1526		98.7446	167.291	62.5425	235.63	165.214		53.7439	111.798	164.156	82.343	88.9034		74.0781	85.0739	238.18	34.6642	24.3493		a	a	a	a	a		a	bc
	54				Glucose	671.459	786.199	768.017	300.97	172.194		529.009	515.429	520.001	387.067	239.963		137.377	131.598	472.657	19.9967	15.9333		55.3264	14.1392	95.6157	36.934	51.1063		61.7875	66.8791	133.177	90.8182	91.7421		28.1567	62.6786	235.859	27.3442	7.82965		b	a	ab	c	d		a	a
	55				Maltose	4.69966	2.89542	249.732	10.111	6.35274		3.63012	4.1201	10.2574	5.10328	8.33922		4.9235	3.97742	0.420709	2.21291	8.488		0.967758	1.2645	65.1404	1.76725	2.37314		0.564358	1.07331	7.89477	0.489637	4.18372		2.91246	1.23109	0.259229	0.548619	4.77227		b	b	a	b	b		a	a
	56				Galactose	132.846	35.8655	18.6107	9.89625	10.1917		118.566	30.7274	20.5763	14.1283	11.8188		25.6653	20.9369	20.3991	5.33966	5.31343		27.375	7.60692	2.8666	2.84597	2.25504		52.3655	11.1837	4.22645	5.40346	2.11023		7.95549	20.0948	9.46839	1.36113	1.1476		a	b	bc	c	c		a	b
	57				Raffinose	1010.42	82.3446	16.8886	34.645	37.4366		573.95	343.246	59.0573	20.2151	92.2459		968.383	326.633	24.7598	14.6876	73.273		116.763	15.2509	14.1405	1.90592	24.1818		42.6378	314.997	19.7316	12.9865	68.6418		189.019	53.5702	10.4259	4.44652	46.4882		a	b	b	b	b		a	ab
	58				1,6-hydro-glucose	5.0637	5.17611	4.72671	7.3381	7.25823		2.08733	2.27543	2.04462	2.19418	2.36393		1.06882	1.42192	1.47157	1.22695	1.07029		0.704656	0.869544	0.871003	1.15702	0.821116		0.256317	0.208157	0.143684	0.302944	0.345154		0.0705155	0.15353	0.0933842	0.14992	0.112041		b	b	b	a	a		a	a
	59				Ascorbate	0.272616	0.233789	3.01984	7.61455	11.0265		0.84185	0.305587	0.437851	0.799647	2.02735		0.0379773	0.0259376	0.148751	0.0660638	0.0245536		0.0640628	0.0704411	0.613685	3.61458	8.81765		0.250346	0.0210771	0.157992	0.327541	0.567017		0.0153832	0.0146819	0.131915	0.0293752	0.0120675		b	b	ab	ab	a		b	b
	60				Dehydroascorbate	18.9748	24.8521	649.646	717.821	572.548		75.1623	14.6209	29.5754	60.8551	120.295		18.5327	4.09699	30.992	10.7109	5.71542		6.12129	13.9099	231.509	56.2044	202.454		17.8017	3.51954	23.509	22.9665	65.0676		5.68866	0.852452	29.6241	4.99461	2.47088		b	b	a	a	a		ab	b
	61				myo-Inositol	157.033	301.838	527.749	572.897	655.76		185.72	235.622	250.717	357.699	265.722		69.7608	128.17	208.983	318.791	160.739		18.7757	24.057	24.831	64.6622	27.1206		23.6606	28.2842	34.0227	55.2069	37.8937		13.8118	33.0645	56.556	57.5442	36.3399		d	c	b	b	a		c	bc
	62				Glycerol	584.13	19.1872	14.8768	6.32385	8.59423		761.671	8.19417	6.13381	6.11856	14.3788		838.592	3.62001	3.01589	3.35387	11.2826		114.166	3.80134	1.77142	0.679762	2.83446		98.8656	1.40674	0.50579	1.06468	2.89175		133.789	0.39254	0.647051	1.31543	7.65518		a	b	b	b	b		a	b
	63				Threitol	17.3411	16.7785	16.3761	16.1503	9.56226		7.34783	10.0455	6.47669	2.78159	2.47785		0.971689	1.77338	0.769631	0.0870223	0.187463		1.39748	2.77127	9.59449	1.94116	1.82797		2.59968	2.97085	1.12449	0.853196	0.996835		0.244885	0.338426	0.507068	0.158093	0.115115		a	a	a	a	a		a	a
	64				Ribitol	1.90293	2.05421	0.889664	4.02274	3.74006		0.558698	6.37794	4.90488	1.00597	0.409472		0.0463898	0.248735	0.139155	0.0905356	0.0592724		0.508716	0.769563	0.272615	0.674105	0.836231		0.381039	5.23922	3.5529	0.51611	0.167549		0.0268511	0.14682	0.0818207	0.0314796	0.0242124		b	b	b	a	a		b	a
	65				Galactinol	8.71428	4.93331	24.592	9.17922	7.02406		2.99455	5.28267	4.38537	4.59818	2.50199		nd	0.805781	0.994858	0.964627	0.491026		2.1776	1.89529	13.6667	3.05864	1.75003		1.0935	0.668386	1.48692	1.43378	0.805869		nd	0.430205	0.647096	0.383902	0.465275		b	b	a	b	b		b	a
	66				Glycerate	0.882716	2.8391	6.44124	3.31214	1.03441		4.01242	3.44295	3.04318	2.90421	3.14891		0.199773	0.416734	0.268649	0.080868	0.117708		0.118899	0.554612	1.56212	0.386667	0.274741		1.18715	0.216666	0.612616	0.266394	0.69554		0.0529216	0.0677795	0.0804249	0.0140141	0.0688962		c	b	a	b	c		a	a
	67				Glucuronate	5.96459	4.1993	8.25136	8.31127	4.83748		13.2512	13.9828	12.0272	10.9496	9.42637		0.0558504	0.197967	0.467817	0.213824	0.171674		1.3199	0.41129	1.49367	1.31148	0.706239		4.33965	3.56639	3.66959	2.38409	3.4753		0.0311169	0.0280192	0.306972	0.0919462	0.112874		b	b	a	a	b		a	a
	68				Galacturonate	0.070281	0.0816012	nd	0.835726	0.208232		nd	nd	nd	0.161614	nd		0.00722177	0.0309023	0.0613454	0.216436	0.036595		0.146644	0.0786788	nd	0.130128	0.19033		nd	nd	nd	0.221383	nd		0.00862822	0.0206959	0.0352585	0.214299	0.0225213		b	b	nd	a	b		nd	nd
	69				Salicilate	1.3086	1.10178	0.26654	0.483943	0.557979		1.66996	1.88671	1.99984	1.89692	1.58177		1.73692	2.06851	2.35426	2.16681	1.68223		0.17482	0.0909436	0.0445084	0.0561456	0.0290816		0.213828	0.284401	0.361491	0.305798	0.476095		0.447801	0.385133	0.468447	0.428212	0.608637		a	b	d	c	c		a	a
	70				Sinapate	0.047932	0.0286747	0.0205469	0.0423017	0.0106687		0.0453236	0.0261449	0.045559	0.0445909	0.048159		0.0577495	0.117581	0.094308	0.106512	0.0307694		0.0477057	0.026124	0.0191101	0.0331675	0.00666099		0.0236454	0.0321749	0.0236316	0.0264437	0.010945		0.0303597	0.0135935	0.0530912	0.0033526	0.0381225		a	a	a	a	a		a	a
	71				Quinate	8.95925	103.01	383.581	333.122	301.861		2.48513	5.92207	19.3053	37.7449	9.20372		0.240199	0.587958	6.56049	21.0515	2.31567		4.8122	13.3429	26.9174	23.5431	50.8334		1.46045	2.39395	25.8031	29.9613	3.27904		0.0712915	0.217014	10.4015	27.2456	1.76687		d	c	a	ab	b		b	ab
	72				Threonate	2.61739	37.6135	179.4	43.7386	15.532		2.84546	4.85791	3.33876	3.36379	3.60933		0.766822	2.27434	2.05702	0.938391	0.867062		0.362596	5.46274	27.0694	9.7114	6.54679		0.626284	0.874581	1.06803	1.18021	0.344273		0.419301	1.3558	0.85377	0.907556	0.830326		d	bc	a	b	cd		b	a
	73				Benzoate	6.90129	5.61901	2.7289	2.69734	4.03271		9.00676	7.24972	5.74226	8.78555	9.26637		8.12731	6.78304	6.18582	6.85399	7.04921		1.60261	0.596408	0.704078	0.607833	0.928822		1.90014	1.07166	0.412313	1.53752	2.44656		0.993972	0.64585	0.907852	1.04972	1.75395		a	ab	c	c	bc		a	ab
	74				4-hydroxy-benzoate	3.59123	2.98963	0.414911	0.527283	0.469305		2.1187	2.78871	2.71839	1.78337	1.78951		0.874123	0.84242	0.785353	0.793268	0.905383		0.312717	0.485478	0.145018	0.162294	0.139268		0.460857	0.224875	0.232745	0.179084	0.158543		0.130375	0.0245767	0.05764	0.100506	0.0632719		a	b	c	c	c		b	a
	75				3,4-dihydroxy-benzoate	10.009	8.68026	4.50016	6.86521	6.53731		10.8929	11.9699	11.525	10.8947	8.36523		3.70993	3.88405	3.81253	3.61692	3.33855		0.614443	0.631632	2.03001	2.0848	3.58744		2.43119	1.88429	1.94185	1.13724	0.637974		0.173698	0.142441	0.20244	0.153091	0.189675		a	a	b	ab	ab		ab	a
	76				Nicotinate	0.91666	1.924	2.79216	1.86859	1.88297		2.30162	2.24249	1.23738	1.03765	1.19345		1.80323	2.70859	1.76559	2.12785	1.59153		0.261141	0.293366	1.0691	0.364844	0.650793		0.185025	0.579554	0.131381	0.0996818	0.249055		0.223728	0.392175	0.0925441	0.298439	0.262935		b	ab	a	ab	ab		a	a
	77				Chlorogenate	0.0905889	0.374943	7.7691	29.0728	65.5283		0.120542	0.136005	0.138587	0.178746	0.137669		0.0566147	0.00551647	0.0138962	0.0248896	0.0227685		0.01875	0.0756848	2.48603	6.26198	12.2036		0.0269029	0.0236383	0.0811052	0.0911852	0.0577562		0.106034	0.00261934	0.0127473	0.0288369	0.0417128		c	c	c	b	a		a	a
	78				Ethanolamine	112.844	115.717	156.136	98.6024	104.151		122.273	99.9906	108.283	102.337	98.431		117.813	90.8667	119.142	103.458	96.7334		28.037	34.9552	50.5092	26.7326	40.0252		20.8422	19.431	6.7065	10.9105	12.176		26.5686	12.9972	10.969	16.6026	19.6651		a	a	a	a	a		a	a
	79				Palmitate	11.1735	11.2507	25.1727	32.499	24.8456		12.8368	11.4429	11.897	12.3574	14.5842		11.0566	11.6435	12.6329	10.9062	11.1192		1.30044	0.865276	5.89843	3.97844	6.62266		1.21707	1.84859	1.34738	1.37538	1.96677		1.17495	1.37052	3.77885	1.31243	0.967088		b	b	a	a	a		ab	b
	80				Octadecanoate	0.443528	0.443261	0.585978	0.437049	0.573147		0.469839	0.49151	0.461336	0.456144	0.474245		0.0511672	0.359785	0.348844	0.282683	0.384024		0.0514473	0.0326697	0.130393	0.0296334	0.160079		0.0264604	0.0744193	0.0868935	0.0842638	0.0689041		0.0125943	0.197468	0.132787	0.162884	0.208515		a	a	a	a	a		a	a
	81				Allantoin	5.02711	11.6271	94.7865	54.5037	67.6732		4.82521	3.7378	4.1485	3.37778	5.00167		2.23146	4.36374	2.14716	3.39948	2.20655		0.52557	4.31626	23.4088	9.7583	21.3658		1.21505	1.3091	1.22746	1.29178	4.39394		0.406033	0.80147	1.53928	0.93637	0.620922		c	c	a	b	ab		a	a
	82				Putrescine	1.22585	7.38511	16.7056	5.02354	3.36809		1.02253	1.04898	0.92911	0.392058	0.286399		0.724294	1.19506	0.839768	0.336873	0.447727		0.509977	3.36234	5.91063	2.83433	1.58934		0.554688	0.576898	0.447131	0.150408	0.0745824		0.20156	0.757592	0.379175	0.235548	0.172488		b	b	a	b	b		a	a
	83				Urea	0.962499	0.964089	0.970346	0.660029	0.919453		1.00555	0.82514	2.71071	1.12237	3.55154		0.752649	0.925416	0.794088	1.04715	2.22766		0.193261	0.455415	0.555502	0.0758668	0.211684		0.165897	0.146676	3.90605	0.333649	5.38765		0.331947	0.423251	0.288268	0.487265	2.69887		a	a	a	a	a		a	a
	84				Uracil	0.363275	0.388551	0.206504	0.180102	0.148844		0.248666	0.243557	0.293408	0.265857	0.244688		0.512764	0.508356	0.510426	0.504583	0.512722		0.0319913	0.0336532	0.0294554	0.0239567	0.0451039		0.0352008	0.0433618	0.0278519	0.054759	0.046688		0.0688695	0.0381543	0.0470668	0.0607148	0.0682488		a	a	b	b	b		a	a
	85				Adenine	0.75845	1.75859	2.01421	1.50792	1.36549		0.891561	0.803085	0.671352	0.570321	0.58511		0.280446	0.400327	0.405426	0.315234	0.29461		0.102023	0.134069	0.342765	0.270611	0.549833		0.208303	0.0916815	0.0360313	0.0903363	0.151285		0.0266367	0.0188392	0.0505937	0.0456547	0.0484953		c	ab	a	ab	bc		a	ab
[truncated: 8 more columns]
