# Supplementary material for: Metabolome and Lipidome Profiles of Populus × canescens Twig Tissues During Annual Growth Show Phospholipid-Linked Storage and Mobilization of C, N, and S
Source: Front Plant Sci. 2018 Sep 5;9:1292. doi: 10.3389/fpls.2018.01292 (PMC6133996; doi:10.3389/fpls.2018.01292)
Supplement: TABLE S2 — Mean values (±SD) of all lipids and results from Tukey’s test for each tissue. [file Table_2.XLSX]

## Sheet: Supplemental Table II
	Supplemental Table II
				Average																		SD																		Tukey"s test
	relative value			Jan	Mar	Apr	Jul	Sep		Jan	Mar	Apr	Jul	Sep		Jan	Mar	Apr	Jul	Sep		Jan	Mar	Apr	Jul	Sep		Jan	Mar	Apr	Jul	Sep		Jan	Mar	Apr	Jul	Sep		Jan	Mar	Apr	Jul	Sep		Jan	Mar	Apr	Jul
	(Normalization by mg F.W.)	Compound_Class	Compound_Name	buds		leaves				bark						wood						buds		leaves				bark						wood						buds		leaves				bark
		Triacylglyceride	TAG 48:0	0.00238912	0.00199072	0.00440885	0.00650777	0.00366428		0.00345638	0.00417725	0.00234755	0.00376502	0.00373422		0.00379449	0.00404047	0.00262155	0.0027185	0.00348696		0.000411379	0.000261474	0.00040877	0.00186948	0.000473307		0.000733062	0.00100573	0.000424103	0.000444477	0.00161995		0.00054393	0.000656329	0.000970454	0.000211444	0.000220637		c	c	b	a	bc		ab	a	b	ab
			TAG 48:1	0.00163657	0.00112347	0.000743711	0.00727585	0.00263065		0.00451599	0.00337259	0.000677629	0.00252096	0.00438043		0.00476128	0.00475725	0.0013619	0.00177424	0.00177834		0.000256253	0.000543392	0.000190363	0.00158084	0.00119484		0.00210633	0.00178218	0.000251477	0.000341566	0.0010408		0.000644551	0.00231025	0.000998924	0.000311486	0.00031898		bc	bc	c	a	b		a	a	b	ab
			TAG 50:0	0.00121567	0.000987438	0.00186845	0.00190223	0.00161682		0.00144928	0.00144277	0.00124466	0.0017758	0.00201752		0.00173184	0.00162386	0.00124075	0.00152411	0.00184833		0.000205336	0.000104646	8.96184e-05	0.000413496	0.000159927		0.000331336	8.34651e-05	0.000284918	0.000202979	0.000751853		0.000282854	0.000356922	0.000352311	0.000207932	0.000202003		bc	c	a	a	ab		ab	ab	b	ab
			TAG 50:1	0.00949502	0.0125878	0.011365	0.00538009	0.00502327		0.00404802	0.00708014	0.00475071	0.0747028	0.0469534		0.0284775	0.0108061	0.00351111	0.0436739	0.0646473		0.00160341	0.00444883	0.00313425	0.00103906	0.000310716		0.00117012	0.00343533	0.00139048	0.0193107	0.0141571		0.0081509	0.0049888	0.00185173	0.00873614	0.0136611		ab	a	a	b	b		c	c	c	a
			TAG 50:2 (2)	0.206983	0.190839	0.0652362	0.0859035	0.084243		0.321756	0.374437	0.0738828	0.498703	0.387701		0.899687	0.573413	0.17642	0.467501	0.467783		0.0360187	0.0758717	0.0191156	0.0119985	0.00605798		0.10195	0.223942	0.041953	0.0697157	0.0836511		0.119439	0.302303	0.126459	0.0586422	0.0681481		a	a	b	b	b		a	a	b	a
			TAG 50:3 (1)	0.163704	0.224202	0.074202	0.204302	0.159336		0.219194	0.324201	0.0754517	0.17408	0.101757		0.557417	0.402953	0.125473	0.164222	0.162754		0.0279354	0.0772545	0.0222302	0.0325643	0.0221837		0.0592376	0.192771	0.0391438	0.024459	0.0165571		0.106754	0.234261	0.0893934	0.0438085	0.0247593		a	a	b	a	a		ab	a	b	ab
			TAG 50:4	0.0708276	0.0266038	0.0160222	0.00196785	0.0025153		0.135619	0.0857147	0.0110457	0.0796498	0.104674		0.220183	0.176601	0.0540399	0.115303	0.114072		0.00836381	0.0105448	0.00337091	0.000441785	0.000498467		0.0464078	0.0508028	0.00734384	0.0150627	0.0234229		0.0277192	0.0688903	0.0374426	0.0147518	0.0342182		a	b	b	c	c		a	a	b	a
			TAG 52:0	0.000895834	0.00069033	0.0011455	0.00167292	0.00118121		0.000905914	0.000902638	0.000612531	0.00094321	0.00109908		0.0013657	0.00139682	0.000929098	0.00125625	0.00137809		0.000214968	6.62089e-05	5.74373e-05	0.000266766	5.88544e-05		0.000239701	9.12149e-05	9.1153e-05	0.000105679	0.000228124		0.000187059	0.000137217	0.000279133	0.0001629	0.000128414		bc	c	b	a	b		ab	ab	b	a
			TAG 52:1	0.00275546	0.00266492	0.00316744	0.00217944	0.00217876		0.00233611	0.00274701	0.00219012	0.0388474	0.0300156		0.0153238	0.00563081	0.00216737	0.0370256	0.0568283		0.000598359	0.000619563	0.000723603	0.000515892	0.0001688		0.000870647	0.00113355	0.000591139	0.0152183	0.0138784		0.00631495	0.0020259	0.00123675	0.0103031	0.0201186		a	a	a	a	a		b	b	b	a
			TAG 52:2	0.0419786	0.0547172	0.0242294	0.0318095	0.0178288		0.0748664	0.0666765	0.0231531	0.324946	0.307992		0.331821	0.140448	0.0491985	0.357098	0.48468		0.00711074	0.0244017	0.00737892	0.0113532	0.00354226		0.0443465	0.0313736	0.0078306	0.089908	0.111435		0.0992407	0.0601812	0.0368672	0.0378371	0.126746		ab	a	b	ab	b		b	b	b	a
			TAG 52:3 (1)	0.167665	0.171002	0.079166	0.0480333	0.0403747		0.119208	0.123437	0.0390578	1.122	1.10558		0.72438	0.355837	0.101866	1.05771	1.55184		0.0264656	0.0516158	0.0209309	0.009209	0.00307486		0.0540533	0.0661003	0.0163956	0.232725	0.250981		0.159191	0.147661	0.0801407	0.0992731	0.284134		a	a	b	b	b		b	b	b	a
			TAG 52:4	1.53474	0.749375	0.307392	0.167455	0.301183		2.10346	1.94943	0.504287	3.26106	3.51074		3.76359	2.91095	1.23033	3.48199	3.86658		0.173136	0.212138	0.0677402	0.035089	0.0368615		0.434766	0.862391	0.257227	0.338705	0.419262		0.251044	0.712395	0.659734	0.108326	0.407027		a	b	c	c	c		b	b	c	a
			TAG 52:5	1.64042	1.0734	0.40327	0.471874	0.656784		1.7166	1.97259	0.637238	2.62126	2.34684		3.3443	2.79467	1.26361	2.94652	3.11584		0.18826	0.311158	0.097286	0.0839366	0.0792915		0.295862	0.860357	0.271019	0.124544	0.261607		0.305956	0.83887	0.621747	0.20245	0.149924		a	b	c	c	c		b	ab	c	a
			TAG 52:6	0.597098	0.534287	0.176048	0.418312	0.456774		0.468238	0.781712	0.254513	0.717477	0.465395		1.42867	1.22058	0.466677	1.068	1.19289		0.105873	0.156938	0.0461212	0.0904938	0.098213		0.104242	0.394316	0.106415	0.0607358	0.0777729		0.211084	0.560194	0.262423	0.256871	0.304433		a	a	b	a	a		ab	a	b	a
			TAG 52:7	0.00230896	0.00181348	0.000833559	0.0112711	0.00545118		0.0292307	0.0183123	0.00435452	0.00453892	0.0031836		0.00828612	0.0119204	0.00505965	0.00691453	0.00466179		0.000793825	0.00069065	0.000215921	0.00353421	0.00255568		0.00618635	0.0134606	0.00223696	0.00191276	0.000781943		0.00310593	0.00548187	0.00397084	0.00149823	0.000567274		bc	bc	c	a	b		a	a	b	b
			TAG 54:0	0.000886931	0.000897999	0.00114608	0.00150495	0.00116666		0.00151786	0.00120719	0.000895582	0.00119876	0.00162224		0.00126028	0.00131913	0.00105174	0.00110875	0.00117352		0.000151675	3.74146e-05	0.000149054	0.00012053	4.7311e-05		0.000425121	0.00012169	8.29359e-05	0.0002805	0.000167806		0.000127847	0.000199398	0.000160536	6.94774e-05	0.000103384		c	c	b	a	b		a	ab	b	ab
			TAG 54:1	0.00113571	0.000886636	0.00106171	0.000841237	0.000636009		0.000891124	0.000959981	0.00062437	0.0166715	0.0152466		0.00896161	0.00262878	0.000836541	0.019362	0.031201		0.000301533	0.000208327	0.000175833	0.000240129	4.75629e-05		0.000519082	0.000455861	0.000138651	0.00630559	0.00749929		0.00410977	0.000896679	0.000702024	0.0045345	0.0122829		a	ab	a	ab	b		b	b	b	a
			TAG 54:2	0.026348	0.0177271	0.00718766	0.00628426	0.00719784		0.0595595	0.0494489	0.0110127	0.167269	0.179075		0.237431	0.113871	0.0341308	0.214494	0.297929		0.00576308	0.006593	0.00183907	0.00128089	0.000586258		0.0320897	0.0259224	0.00465185	0.0475237	0.0663597		0.0605763	0.0446919	0.0266482	0.0257281	0.091652		a	b	c	c	c		b	b	b	a
			TAG 54:3	0.0530997	0.0753862	0.0266316	0.0189834	0.0198114		0.0842494	0.0782217	0.0252326	0.429907	0.511431		0.50063	0.218433	0.0669171	0.587143	0.871566		0.00667083	0.0728207	0.00604885	0.00364237	0.00120039		0.0404855	0.0290037	0.00725133	0.131663	0.180926		0.160113	0.075005	0.0482623	0.0928154	0.250335		a	a	a	a	a		b	b	b	a
			TAG 54:4	0.2559	0.154701	0.0633112	0.0241178	0.0401936		0.528658	0.320066	0.0718593	1.40416	1.70779		1.84649	0.925862	0.296978	1.80108	2.24348		0.0403714	0.0593396	0.0140267	0.00527503	0.0042907		0.267963	0.160861	0.0367919	0.300762	0.341047		0.389021	0.286839	0.222902	0.165606	0.438884		a	b	c	c	c		b	b	b	a
			TAG 54:5	0.581243	0.418806	0.144451	0.0706901	0.0928946		0.921893	0.474508	0.126016	2.40013	2.93391		2.91338	1.81373	0.700206	2.62063	3.26045		0.071268	0.110326	0.0279259	0.016236	0.00984795		0.445825	0.232016	0.0600912	0.425537	0.424591		0.467313	0.457156	0.474924	0.19673	0.449908		a	b	c	c	c		b	bc	c	a
			TAG 54:6	1.90776	0.864015	0.222598	0.0785596	0.115049		3.37841	2.12555	0.611286	3.29032	3.74154		3.86445	3.61174	2.40231	3.53278	3.69288		0.196282	0.234064	0.03207	0.0190732	0.0176324		0.363129	0.825689	0.335354	0.306061	0.21863		0.159385	0.310329	0.856623	0.192575	0.31992		a	b	c	c	c		a	b	c	a
			TAG 54:7	2.3771	1.23456	0.32592	0.11812	0.290997		3.28094	2.36602	0.883046	3.33063	3.59973		3.79979	3.59053	2.50304	3.56412	3.73234		0.112164	0.274175	0.0387946	0.030059	0.0495597		0.311442	0.829631	0.367664	0.240898	0.184964		0.159437	0.35458	0.694419	0.07561	0.202427		a	b	c	c	c		a	b	c	a
			TAG 54:8	1.63458	0.956992	0.27138	0.204896	0.420821		2.01305	1.53569	0.61744	2.32323	2.3963		3.27291	2.72322	1.57197	2.68608	2.95961		0.100065	0.19349	0.0361656	0.0497298	0.0790914		0.242191	0.615626	0.218684	0.112452	0.226048		0.179763	0.600281	0.539548	0.185717	0.122953		a	b	cd	d	c		ab	b	c	a
			TAG 54:9	0.474051	0.318969	0.0771634	0.12494	0.231156		0.486741	0.432846	0.195519	0.724691	0.628252		1.42223	0.96665	0.416614	0.958338	1.28959		0.0524957	0.0647835	0.0148021	0.0340394	0.0651681		0.0943938	0.202782	0.0678615	0.0468038	0.109546		0.164592	0.423799	0.187049	0.176671	0.180588		a	b	c	c	b		b	b	c	a
			TAG 56:0	0.00033761	0.000322513	0.000356569	0.000536864	0.000386222		0.00165307	0.00101643	0.000754887	0.00108675	0.00186446		0.00034307	0.000392339	0.000312761	0.000319857	0.000411153		1.93213e-05	3.35971e-05	1.5948e-05	0.000153928	5.56637e-05		0.000539203	0.000447571	0.000264645	0.000434888	0.000247108		3.24995e-05	4.55584e-05	6.38497e-05	2.1124e-05	8.01893e-05		b	b	b	a	b		ab	bc	c	bc
			TAG 56:1	0.000939966	0.000771186	0.000378076	0.000258919	0.00011745		0.000438892	0.000833671	0.000284796	0.00675806	0.00577634		0.00534632	0.00214296	0.000547231	0.00705876	0.0116299		0.00010901	0.000276535	6.76945e-05	7.95496e-05	2.64255e-05		0.000208492	0.000371961	0.00014428	0.00206243	0.00276384		0.0018757	0.000867715	0.000519328	0.00118504	0.00433487		a	a	b	b	b		b	b	b	a
			TAG 56:2 (1)	0.0483929	0.0189672	0.00365088	0.00537201	0.00609679		0.0851923	0.10565	0.0164053	0.083119	0.0866622		0.212783	0.17339	0.0513732	0.10472	0.129512		0.00740228	0.0073701	0.000930194	0.000965639	0.000720625		0.0238643	0.0618017	0.0103251	0.0167893	0.0249592		0.0281498	0.0751331	0.0373259	0.00967173	0.0373619		a	b	c	c	c		a	a	b	a
			TAG 56:3	0.0542231	0.0289725	0.00868397	0.0118882	0.0109197		0.0799598	0.0870938	0.015702	0.161113	0.191696		0.311794	0.173934	0.0557634	0.184364	0.276445		0.00831684	0.00960862	0.00229087	0.00245109	0.00123937		0.0298854	0.0455865	0.00925503	0.0433746	0.0605822		0.0799039	0.0610532	0.0383038	0.0259829	0.0832265		a	b	c	c	c		c	bc	c	ab
			TAG 56:4	0.410729	0.105578	0.0300369	0.0192242	0.0298664		0.877313	0.553237	0.106599	0.789384	1.02025		1.80992	1.14143	0.40913	0.96671	1.09776		0.0689994	0.0387631	0.0068051	0.00496786	0.00528445		0.321841	0.259564	0.0676098	0.16829	0.216564		0.217924	0.291169	0.272785	0.125523	0.290322		a	b	c	c	c		ab	b	c	ab
			TAG 56:5	0.231891	0.0949625	0.0409574	0.0528212	0.0606798		0.498079	0.339096	0.067457	0.515886	0.624468		1.33784	0.745633	0.235142	0.593023	0.900173		0.0432767	0.0267607	0.00995788	0.0134275	0.00737089		0.155724	0.175668	0.0364098	0.0747315	0.122159		0.178468	0.247744	0.128798	0.02863	0.175549		a	b	c	bc	bc		ab	b	c	ab
			TAG 56:6	0.155195	0.0915202	0.0363888	0.0550675	0.0437261		0.277941	0.153517	0.0273123	0.278511	0.309862		0.840871	0.55081	0.193944	0.426966	0.630551		0.0199533	0.0216397	0.00936551	0.0134851	0.00909643		0.0880742	0.0762538	0.0142177	0.0415331	0.0690045		0.122899	0.143998	0.0992667	0.0480489	0.123106		a	b	c	c	c		a	b	c	a
			TAG 56:7	0.151381	0.0806332	0.0356503	0.00553554	0.0110406		0.170892	0.112687	0.0226621	0.11325	0.127073		0.365785	0.282461	0.11036	0.194122	0.261164		0.0204893	0.0168091	0.00820096	0.00153889	0.00159957		0.0373346	0.0570059	0.0109809	0.00972483	0.0197632		0.0535468	0.0894038	0.0434869	0.013117	0.0324011		a	b	c	d	d		a	a	b	a
			TAG 56:8	0.0647225	0.0389927	0.0192908	0.00702029	0.0128719		0.0624186	0.0427159	0.0102993	0.0442009	0.0464727		0.116452	0.0963886	0.0362021	0.0653796	0.0902722		0.0101172	0.00821419	0.00459677	0.00194458	0.00171811		0.0126361	0.023438	0.00445635	0.00333772	0.00653968		0.0182975	0.0392059	0.0153214	0.00927488	0.011066		a	b	c	d	cd		a	a	b	a
			TAG 56:9	0.00916079	0.00664341	0.00326934	0.00547215	0.00663475		0.00811625	0.00630508	0.00176638	0.00870712	0.00761035		0.0176581	0.0137768	0.00366338	0.0086454	0.0163784		0.0013455	0.00175625	0.000845845	0.00136938	0.00130746		0.00147208	0.0042992	0.000722384	0.00109505	0.00144598		0.0040508	0.00873902	0.00209386	0.00281724	0.00607149		a	ab	c	bc	ab		a	a	b	a
			TAG 58:1	0.00039487	0.00039858	0.000173573	0.000187025	0.00011158		0.000613056	0.00050166	0.000299394	0.00336297	0.00203419		0.00150962	0.000790035	0.000268923	0.00283792	0.00345698		3.77286e-05	0.000110064	2.16946e-05	2.05346e-05	7.42321e-06		0.000248575	0.000120575	8.87269e-05	0.000905415	0.000672782		0.000431124	0.000315721	0.000197591	0.000407358	0.000937462		a	a	b	b	b		c	c	c	a
			TAG 58:2 (1)	0.014699	0.00943872	0.0015342	0.00420969	0.00355795		0.0212893	0.0423123	0.00953979	0.0483917	0.0344268		0.0644825	0.0636081	0.0224154	0.0557605	0.0529647		0.00214129	0.00370476	0.000323866	0.000172907	0.000432946		0.00681564	0.0229507	0.00549519	0.00736796	0.00812712		0.0102161	0.0279211	0.0155538	0.00494868	0.00968346		a	b	c	c	c		bc	ab	c	a
			TAG 58:3	0.0480905	0.0234895	0.00425497	0.0100446	0.00731463		0.053416	0.0636772	0.0147627	0.0905115	0.0969008		0.188595	0.128075	0.0489924	0.0909982	0.118533		0.00688753	0.00987709	0.00110661	0.000817263	0.000905575		0.0180423	0.0307915	0.00862942	0.0182875	0.0236081		0.0340148	0.0392009	0.0338585	0.00970938	0.0268203		a	b	c	c	c		bc	ab	c	ab
			TAG 58:4	0.710231	0.21178	0.0215525	0.0171847	0.0357096		1.09074	0.93569	0.230347	0.539901	0.641146		1.47812	1.27576	0.578861	0.700196	0.635968		0.0714886	0.0868673	0.00500436	0.00367924	0.0057407		0.16792	0.419653	0.138447	0.0915081	0.0943495		0.155809	0.311627	0.327342	0.0391584	0.152022		a	b	c	c	c		a	ab	c	bc
			TAG 58:5	0.580771	0.214784	0.0300004	0.053011	0.0841067		0.705118	0.739064	0.174776	0.410719	0.394749		1.27475	1.10231	0.409941	0.552345	0.54064		0.0614689	0.0864304	0.00793294	0.0118767	0.0127332		0.0947423	0.35654	0.087999	0.0353638	0.0673793		0.173353	0.383191	0.228006	0.0478208	0.0860801		a	b	c	c	c		ab	a	c	bc
			TAG 58:6	0.157148	0.067556	0.00950792	0.0508428	0.0561157		0.146111	0.214909	0.0435481	0.109931	0.0883572		0.433593	0.362005	0.0880394	0.156544	0.197241		0.0271116	0.0315939	0.00288854	0.0127764	0.0144753		0.0264862	0.125259	0.0210282	0.00532773	0.0208349		0.083512	0.190407	0.0551345	0.0411528	0.0315907		a	b	c	b	b		ab	a	b	ab
			TAG 58:7	0.0234848	0.0173429	0.00507788	0.00040687	0.000408295		0.00443713	0.00371674	0.000567786	0.00350457	0.00342438		0.00800081	0.00770503	0.0023658	0.00418319	0.00528094		0.00545154	0.00240208	0.00175736	0.000379177	0.00011283		0.000956336	0.00253684	0.000341664	0.000388355	0.000366351		0.0011809	0.00366887	0.00127305	0.00108571	0.000646206		a	b	c	c	c		a	a	b	a
			TAG 60:2	0.00232249	0.00163093	0.00032559	0.000682845	0.000390008		0.00460112	0.00512914	0.0014881	0.00991216	0.00586932		0.0136419	0.0115366	0.00439661	0.0115436	0.0102405		0.000419589	0.000721928	5.40448e-05	0.00038967	4.38356e-05		0.00205843	0.00228751	0.000784282	0.00205993	0.00150351		0.00257677	0.00311559	0.00298906	0.00113719	0.00225027		a	a	b	b	b		bc	b	c	a
			TAG 60:3	0.0116308	0.00635271	0.00122681	0.00237087	0.0014011		0.0119403	0.0168216	0.00393367	0.0520423	0.0375689		0.0548187	0.0405159	0.0136631	0.0436559	0.0447248		0.0023602	0.00297053	0.000282147	0.000679681	0.000179582		0.00369203	0.00842394	0.0021695	0.0119105	0.00814723		0.00883156	0.014682	0.00961474	0.00546683	0.0101337		a	b	c	c	c		b	b	b	a
			TAG 60:4	0.226891	0.0887434	0.0102759	0.0145431	0.0226263		0.272001	0.377289	0.113517	0.374948	0.315312		0.479008	0.502677	0.230138	0.4129	0.336247		0.0278136	0.03909	0.00200057	0.00138022	0.00314354		0.0407364	0.164832	0.062396	0.04992	0.0379413		0.0710993	0.156523	0.131762	0.0208752	0.0635936		a	b	c	c	c		ab	a	b	a
			TAG 60:5	0.187574	0.0976082	0.0139288	0.0430675	0.0528895		0.16861	0.31676	0.100786	0.314221	0.238432		0.409914	0.436684	0.176413	0.359577	0.35029		0.0243624	0.0448812	0.00323721	0.00496243	0.00918052		0.0202615	0.145898	0.0486327	0.0269126	0.0331141		0.0726824	0.176608	0.0985066	0.0523035	0.0269212		a	b	c	c	c		bc	a	c	a
			TAG 60:6	0.0376974	0.0273934	0.00467541	0.0358606	0.0317463		0.0282895	0.0810796	0.0271284	0.0798616	0.0546371		0.120482	0.12456	0.0372854	0.0997971	0.140238		0.00642964	0.0135373	0.00124972	0.00549655	0.00887001		0.0048575	0.0423866	0.0126093	0.0101611	0.0113409		0.0278814	0.068792	0.0235268	0.0313444	0.0377279		a	a	b	a	a		b	a	b	a
		Digalactosyl-Diacylglycerol	DGDG 32:0	0.000608175	0.000848849	0.00342806	0.00446127	0.00531599		0.00074341	0.000412418	0.000310559	0.00129081	0.00131095		0.000488048	0.000270872	0.000183782	0.000738631	0.0006032		8.01135e-05	0.000186346	0.00027736	0.00101336	0.000764363		0.000151531	0.000113225	7.03637e-05	0.000108424	0.000231469		0.000143205	0.000117889	6.71589e-05	0.000121321	0.000140653		c	c	b	ab	a		b	c	c	a
			DGDG 34:0	0.000102819	0.000160392	0.00059333	0.000981334	0.00108513		0.000317129	0.000174066	0.0001182	0.000550173	0.000517981		0.000283665	0.000138816	0.000112848	0.000467606	0.000314066		1.28248e-05	4.54965e-05	4.25185e-05	0.000260948	0.000369387		6.88017e-05	3.72756e-05	1.61471e-05	5.32685e-05	9.71348e-05		3.40698e-05	3.39024e-05	5.01486e-05	6.03696e-05	1.80607e-05		c	c	b	a	a		b	c	c	a
			DGDG 34:1	0.00108787	0.00126485	0.00142288	0.00512167	0.00244882		0.00200491	0.000813365	0.000464939	0.00703306	0.00682064		0.00193039	0.000796894	0.000492591	0.00587252	0.00400881		0.000169894	9.5429e-05	0.000183288	0.00110878	0.000748105		0.000963897	0.000136978	0.000107921	0.0011618	0.00178981		0.000264872	0.00023515	0.000160865	0.00102446	0.000671568		c	c	bc	a	b		b	b	b	a
			DGDG 34:2	0.0245351	0.0104749	0.00593863	0.0135105	0.011526		0.0428432	0.0207699	0.0107189	0.0505469	0.0486344		0.0474573	0.0206745	0.0166101	0.0526548	0.0302413		0.00359436	0.0010533	0.000937763	0.00384126	0.00182132		0.0047113	0.00488598	0.00155461	0.00431895	0.00599345		0.00247246	0.00511268	0.00490119	0.00391468	0.00692459		a	bc	c	b	b		a	b	c	a
			DGDG 34:3	0.043468	0.0578972	0.155468	0.251683	0.276837		0.0903076	0.0696481	0.06507	0.08298	0.128108		0.0298041	0.0203917	0.0177068	0.0283403	0.0260513		0.00426039	0.0043007	0.00557635	0.0285008	0.0296345		0.0123974	0.0081978	0.00983866	0.0073048	0.00656193		0.00557275	0.00588198	0.00631119	0.00820666	0.00436987		c	c	b	a	a		b	cd	d	bc
			DGDG 36:1	0.000117278	8.59811e-05	0.000120566	0.000110874	0.000138456		0.000805234	0.000181689	8.77335e-05	0.00126279	0.00153578		0.000826073	0.000335396	0.000154885	0.00170673	0.00119644		1.98615e-05	1.94779e-05	2.16773e-05	5.08717e-05	4.43269e-05		0.000486564	4.64578e-05	2.82895e-05	0.000462102	0.000600811		0.000236277	0.000125818	9.75408e-05	0.000443231	0.000462748		a	a	a	a	a		ab	b	b	a
			DGDG 36:2	0.00221379	0.00095739	0.00056594	0.00103128	0.000933991		0.00656932	0.00210876	0.00114287	0.01283	0.0124594		0.0101363	0.00458943	0.00300819	0.0237799	0.0141478		0.000190759	9.68014e-05	6.13984e-05	0.00027839	0.00024181		0.00279202	0.000307777	0.000218789	0.00371438	0.0038886		0.00182592	0.0012291	0.00120191	0.00328893	0.00539045		a	b	c	b	b		b	bc	c	a
			DGDG 36:3	0.00782583	0.0102864	0.0351556	0.0606456	0.0637178		0.0287951	0.015045	0.0119507	0.027537	0.0397894		0.0148574	0.00708311	0.00490113	0.0160833	0.0149701		0.000811358	0.00178525	0.00194342	0.00756613	0.0080302		0.0086491	0.00123667	0.00154917	0.0040361	0.00561933		0.00150215	0.000518273	0.00127475	0.00338963	0.00210698		c	c	b	a	a		b	c	c	b
			DGDG 36:4	0.0169318	0.00496852	0.00537688	0.00789909	0.011314		0.027633	0.0171353	0.00420487	0.0178859	0.0106148		0.0283486	0.0487936	0.0296947	0.0458262	0.0204309		0.00151017	0.00056916	0.000782339	0.00160036	0.00186566		0.00414217	0.00389393	0.00123115	0.00415271	0.00148483		0.00388926	0.00493461	0.00797274	0.00564875	0.00853851		a	d	cd	c	b		a	b	d	b
			DGDG 36:5	0.0459069	0.017988	0.0172653	0.0171125	0.0182135		0.0892849	0.0676686	0.0277905	0.0499802	0.0448031		0.0535549	0.0844022	0.0588783	0.0566712	0.0451565		0.00198923	0.00148587	0.00129141	0.00319252	0.00354405		0.00630128	0.0105637	0.00640729	0.00541703	0.00705971		0.00562255	0.00831959	0.00791371	0.00441542	0.0119531		a	b	b	b	b		a	b	d	c
			DGDG 36:6	0.194845	0.268846	0.617104	0.691341	0.788622		0.350482	0.263393	0.211609	0.165853	0.276189		0.0944517	0.10215	0.0827288	0.0477744	0.0713421		0.0145302	0.018466	0.0362897	0.0560759	0.0802209		0.0567041	0.0291469	0.0298824	0.0150671	0.0296345		0.0165971	0.0149343	0.0255528	0.0137529	0.0151145		c	c	b	b	a		a	b	bc	c
			DGDG 38:4 (1)	0	0	7.41899e-05	0.000231228	0.000297815		0.00106148	0.000720776	0.000399304	0.000464672	0.000599436		0.000553788	0.000451982	0.00027241	0.000458978	0.000275308		0	0	4.45256e-05	4.95021e-05	6.45734e-05		0.000368878	0.000104338	0.000135358	0.000123144	0.000173817		8.24747e-05	4.04572e-05	8.14664e-05	0.000127437	9.89407e-05		b	b	b	a	a		a	ab	b	b
			DGDG 38:5	0.000794196	0.000357437	0.000566389	0.000121357	0.000115847		0.0010245	0.000681317	0.000225816	0.000488865	0.000556819		0.000728084	0.000808868	0.000552251	0.000710334	0.000656987		4.90442e-05	1.6734e-05	7.9547e-05	3.30322e-05	3.64009e-05		0.000145527	0.000136724	0.000105601	8.72368e-05	0.00015791		9.61574e-05	7.99303e-05	8.13829e-05	0.000147294	0.000143037		a	c	b	d	d		a	b	c	b
			DGDG 38:6	0.00272706	0.00291702	0.0190652	0.015062	0.0208552		0.00495072	0.00365248	0.00251169	0.00162823	0.00395447		0.000891664	0.000722148	0.000475737	0.000468562	0.000597643		0.000380022	0.000333213	0.00203266	0.00139002	0.00190217		0.00150066	0.00044414	0.000437264	0.000293815	0.000386708		0.000229985	7.99644e-05	0.000105444	0.000164946	9.00957e-05		c	c	a	b	a		a	ab	bc	c
		Monogalactosyldiacylglycerol	MGDG 36:3 (2)	1.95212e-05	0.000808917	0.00403685	0.0212072	0.0131255		0.000338559	0.00101694	0.00125515	0.00162437	0.00263474		0.000804375	0.000947379	0.000519518	0.000183833	0.000509051		2.72566e-05	0.000161362	0.000387464	0.00224855	0.0024935		0.000214958	0.00013374	0.000287305	0.000223374	0.000498659		0.000108728	7.80792e-05	0.00019377	8.86923e-05	0.000254577		d	d	c	a	b		d	c	bc	b
			MGDG 36:4 (2)	0.0160155	0.00368376	0.00153923	0.00455756	0.00561897		0.0317847	0.0191467	0.00648774	0.0366862	0.0149968		0.0232976	0.0354526	0.0197926	0.055115	0.0174049		0.00114703	0.000180036	0.000405604	0.000969129	0.000899182		0.00339827	0.00516593	0.00178005	0.00520417	0.00145637		0.00438324	0.00347131	0.00462653	0.00518782	0.00574013		a	c	d	bc	b		a	b	c	a
			MGDG 36:5	0.0319611	0.0115205	0.0116664	0.0400021	0.0367677		0.0498554	0.0467801	0.0231791	0.0618926	0.036857		0.0237563	0.0491666	0.0361666	0.0469836	0.0286509		0.00257119	0.00101076	0.00186074	0.00476411	0.00573276		0.00395232	0.00823783	0.00569765	0.00264901	0.00488668		0.00351617	0.00466113	0.00505324	0.00428471	0.0063632		b	c	c	a	ab		b	bc	d	a
			MGDG 36:6	0.175064	0.308966	1.05467	1.49753	1.45592		0.379078	0.356466	0.331644	0.268255	0.488615		0.0580451	0.079633	0.0845847	0.0656049	0.0821442		0.0123307	0.0178383	0.0727338	0.0832506	0.090029		0.0947747	0.0450983	0.0484759	0.0247998	0.0418799		0.00973458	0.00735158	0.0192076	0.0124571	0.0100864		d	c	b	a	a		b	bc	bc	c
			MGDG 38:4	2.41818e-05	0.000100709	0.000311173	0.000454527	0.000707449		0.00111462	0.000798095	0.000579105	0.00065195	0.00109113		0.000395619	0.000392371	0.000277383	0.000444025	0.000370588		1.45688e-05	1.90884e-05	4.36847e-05	9.14825e-05	0.000127187		0.000445082	0.00025316	0.000205505	0.000136616	0.00030953		7.97298e-05	3.13695e-05	8.58115e-05	0.000107726	0.0001059		d	d	c	b	a		a	a	a	a
			MGDG 38:5	0.000234807	0.00192631	0.00271709	0.000949028	0.00114163		0.00045006	0.000270664	0.000386661	0.000688159	0.00073007		0.000989536	0.000211898	0.000257061	0.000700372	0.000364595		2.85635e-05	0.00056918	0.000273157	0.00016921	0.000303633		8.68135e-05	4.18946e-05	0.000330606	0.000244135	0.000217805		0.000425391	6.26471e-05	0.000161033	0.000253809	0.000125213		d	b	a	c	c		ab	b	ab	a
			MGDG 38:6	0.000265996	0.00114412	0.0118257	0.00838136	0.0105369		0.000570624	0.000616157	0.000490924	0.00028306	0.000717379		4.57915e-05	1.58364e-05	2.16406e-05	5.37783e-06	4.00082e-05		3.50061e-05	0.000359657	0.00145479	0.0011776	0.00244252		0.00014723	9.27228e-05	0.000123238	7.69587e-05	0.000104957		4.50543e-05	2.16997e-05	2.0302e-05	1.20252e-05	3.51354e-05		c	c	a	b	ab		ab	ab	bc	c
		Sulfoquinovosyldiacylglycerol	SQDG 32:0	0.00345	0.011687	0.0526302	0.0288701	0.0347239		0.00350279	0.00288892	0.0028814	0.00478364	0.00541161		0.00145798	0.00105928	0.00137971	0.00182081	0.00177632		0.000503851	0.00286818	0.00200829	0.0102105	0.012641		0.000675099	0.000646503	0.00108069	0.000781454	0.00100546		0.000475721	0.000359752	0.00053363	0.000409083	0.000372857		c	c	a	b	b		bc	c	c	ab
			SQDG 32:3 (1)	2.46725e-05	0.000309066	0.00372593	0.000412023	0.000443655		9.2033e-05	7.82621e-05	6.46459e-05	3.68635e-05	9.66964e-05		1.22473e-05	0	2.52425e-05	7.56244e-06	8.6072e-06		2.32883e-05	5.34641e-05	0.000282834	0.000168426	0.000102115		1.8805e-05	2.04349e-05	4.51096e-05	2.1361e-05	3.39416e-05		1.84412e-05	0	2.7217e-05	1.69101e-05	1.18198e-05		c	bc	a	b	b		ab	ab	ab	b
			SQDG 34:0	0.00015176	0.000372362	0.00169437	0.00204334	0.00162938		0.00046373	0.000267706	0.000275671	0.000727551	0.000782087		0.000194076	0.000103699	0.000163005	0.00036635	0.000306199		1.97341e-05	0.000112037	0.000101145	0.00097636	0.000841392		0.00019181	4.42439e-05	6.42836e-05	7.45082e-05	0.000187989		4.254e-05	2.22358e-05	9.1125e-05	3.08924e-05	4.71172e-05		b	b	a	a	a		b	b	b	a
			SQDG 34:1	0.000665777	0.0010446	0.00462857	0.00775367	0.00449592		0.00438373	0.000995482	0.000646711	0.00568098	0.00914868		0.00127543	0.000581611	0.00039471	0.00287695	0.00241957		0.000192161	0.000250844	0.00091094	0.0041612	0.00213339		0.00284219	0.000146673	0.000142135	0.000914123	0.00201626		0.000227084	7.38491e-05	0.000197313	0.000253663	0.000327657		b	b	ab	a	ab		b	c	c	b
			SQDG 34:2	0.00280772	0.00147705	0.00156855	0.0053904	0.00532063		0.0119747	0.00636404	0.00318873	0.0131689	0.0153773		0.00363585	0.00348571	0.00271474	0.00838242	0.00616936		0.000244383	0.000112426	0.000143084	0.00195169	0.00176984		0.00331497	0.000975388	0.000499442	0.00177662	0.00280141		0.000542054	0.000514432	0.000899242	0.00116425	0.00140069		b	b	b	a	a		a	b	b	a
			SQDG 34:3	0.015065	0.0305189	0.161835	0.308079	0.325625		0.0638417	0.0410974	0.0334645	0.021599	0.0513553		0.00508365	0.00492811	0.00453718	0.00452299	0.00489855		0.00281524	0.00601334	0.00498318	0.0927358	0.0733358		0.0168458	0.00688982	0.00874829	0.00318319	0.00892388		0.000953603	0.00126228	0.00157209	0.000872928	0.0012789		c	c	b	a	a		a	b	bc	c
		Phosphatidylglycerol	PG 32:0	0.00296916	0.0180043	0.00784666	0.0049023	0.00962973		0.0056799	0.0118188	0.00934281	0.010883	0.00806988		0.00149576	0.00590404	0.00474112	0.00607935	0.00319301		0.000316014	0.0028385	0.00100612	0.00265068	0.00300511		0.000777763	0.00340908	0.00383771	0.00106433	0.00234546		0.000408771	0.0020296	0.00154017	0.00100434	0.000376279		d	a	bc	cd	b		b	a	ab	a
			PG 32:1	0.00135359	0.00271313	0.0814094	0.0178764	0.0610843		0.00653291	0.00249085	0.00109941	0.000224438	0.00138404		5.49834e-05	0	0	1.8166e-05	1.54689e-05		0.000409624	0.00117317	0.00710479	0.0073994	0.0198034		0.00105507	0.000577327	0.00021985	7.48758e-05	0.000759445		6.32272e-05	0	0	2.68896e-05	3.45894e-05		c	c	a	c	b		a	b	c	c
			PG 34:0	0.000163821	0.00102354	0.000326178	0.000123789	0.000309859		0.000333331	0.00094952	0.000894625	0.00220201	0.00155678		0.000615687	0.000990544	0.00148913	0.00309823	0.00193165		4.52491e-05	0.000322745	9.44365e-05	3.98981e-05	0.000161197		0.000105644	0.000291	0.000233602	0.000578586	0.000346861		0.000131657	0.000185333	0.000668994	0.000565737	0.000159573		b	a	b	b	b		c	bc	c	a
			PG 34:1	0.00279524	0.00698502	0.0132293	0.0353723	0.0621534		0.00252065	0.0156148	0.0105093	0.0298739	0.0392751		0.000621948	0.00230434	0.00296178	0.0129461	0.00835918		0.000378925	0.000602129	0.00113837	0.0171032	0.0140506		0.000312119	0.00658296	0.00306248	0.00513478	0.00596068		0.000151179	0.000789894	0.0014114	0.00433575	0.00168603		c	c	c	b	a		d	c	cd	b
			PG 34:2 (1)	0.0512768	0.0610555	0.0472249	0.0271271	0.0440433		0.0728622	0.0354618	0.0235545	0.0274644	0.0399028		0.0663457	0.0301706	0.0198862	0.0194398	0.0186985		0.00220585	0.0159439	0.0092362	0.0110698	0.00987516		0.010927	0.00750319	0.00702905	0.0030621	0.00794067		0.0116428	0.0075925	0.00675721	0.00155376	0.00263669		a	a	ab	b	ab		a	bc	c	bc
			PG 34:2 (2)	0.000642557	0.000341585	0.0106975	0.0149237	0.0458304		0.00246419	0.00108852	0.000359935	0.000544091	0.00230236		3.82991e-05	1.43563e-05	9.92581e-06	9.52339e-06	7.76209e-06		0.000158544	9.40455e-05	0.00209921	0.00625477	0.0108272		0.000913522	0.000436894	0.000142218	0.000192214	0.00038565		2.28437e-05	1.36339e-05	1.88873e-05	2.12949e-05	1.73566e-05		c	c	bc	b	a		a	b	b	b
			PG 34:3 (1)	0.052634	0.108108	0.138925	0.0338305	0.072965		0.0569779	0.0378801	0.0234864	0.008752	0.0158948		0.0428351	0.0203157	0.0153901	0.00519533	0.00690077		0.00507481	0.0193578	0.0148657	0.0147121	0.0123469		0.00715572	0.0119907	0.0125873	0.00109478	0.00460026		0.00941087	0.00929421	0.00927744	0.00072964	0.00177786		cd	b	a	d	c		a	b	bc	c
			PG 34:3 (2)	0.00348275	0.00170656	0.013334	0.0219946	0.0448104		0.0162466	0.00276336	0.00120487	0.000689796	0.00414663		7.25574e-05	0	0	0	8.22062e-06		0.00103951	0.000279044	0.00178412	0.00824728	0.0107412		0.0052177	0.00050831	0.000165949	0.000216914	0.00115781		7.55093e-05	0	0	0	1.83819e-05		cd	d	bc	b	a		a	b	b	b
			PG 34:4	0.00309709	0.0068555	0.161992	0.070595	0.15081		0.0226631	0.00558415	0.0023278	0.000288926	0.00425771		1.55359e-05	0	0	3.66062e-05	4.7255e-05		0.00108065	0.00332706	0.00313534	0.0196088	0.0419414		0.00833284	0.00112908	0.000557892	9.8971e-05	0.00275738		2.12977e-05	0	0	8.1854e-05	7.7695e-05		c	c	a	b	a		a	b	b	b
		Phosphatidylethanolamine	PE 34:1	0.000336109	0.0010664	0.00238854	0.000210801	0.000229278		8.18741e-05	7.21718e-05	0.000209151	0.00195703	0.000886996		0.000341767	2.74618e-05	9.54067e-05	0.00111585	0.00166389		8.05722e-05	0.000287719	0.000767913	3.95302e-05	6.2384e-05		1.92832e-05	4.21095e-05	0.000160898	0.000385308	0.00019661		8.68112e-05	1.72544e-05	5.47781e-05	0.00038687	0.000366969		c	b	a	c	c		c	c	c	a
			PE 34:2	0.0658961	0.106048	0.10823	0.0429724	0.0628064		0.0716645	0.0563976	0.0504835	0.0674756	0.0585857		0.0686385	0.0577148	0.0655171	0.0566494	0.0566539		0.00831319	0.0139888	0.0128021	0.00338819	0.0104178		0.00782276	0.0118875	0.0110142	0.00489335	0.00561929		0.00925075	0.00674882	0.0109978	0.003492	0.00331904		b	a	a	c	b		a	ab	b	a
			PE 34:3	0.0319174	0.0983491	0.0804648	0.0447414	0.0470961		0.0163433	0.0202543	0.026935	0.0112344	0.00639577		0.017602	0.0148117	0.027705	0.0114058	0.00885684		0.0047263	0.0167569	0.0148068	0.00348479	0.0119998		0.00374261	0.00496368	0.011757	0.00166322	0.0015791		0.0040346	0.0031865	0.0105396	0.00272539	0.0017113		b	a	a	b	b		ac	ab	a	bc
			PE 36:2	0.0009198	0.00416173	0.00277129	0.000543385	0.0007882		0.00170095	0.00076691	0.000777459	0.00304241	0.00306361		0.0031206	0.00111764	0.0011136	0.00490781	0.00504359		0.00020249	0.00192449	0.000706635	0.000107034	0.000176694		0.000644733	0.000219875	0.000259072	0.000924287	0.000728369		0.000874813	0.000207517	0.000258056	0.00112852	0.000959321		b	a	a	b	b		b	b	b	a
			PE 36:3 (1)	0.00156993	0.00241179	0.00877346	0.000142266	0.000207094		0.000214896	0.000401765	0.000503414	0.00293299	0.00154088		0.00167643	0.000106475	0.000109098	0.00171316	0.00231816		0.000417167	0.000395643	0.00206001	4.6354e-05	8.16232e-05		5.82961e-05	0.000102121	0.000195585	0.000516741	0.000334706		0.000498796	3.75854e-05	4.19852e-05	0.000618814	0.000539257		bc	b	a	c	c		c	c	c	a
			PE 36:3 (2)	0.00016071	0.00382001	0.00035265	0.000885354	0.00092893		0.000354378	0.000164557	0.00031674	1.41301e-05	3.34707e-05		0.000461673	0.00029341	0.000545438	0.000348139	0.00022886		0.000143086	0.00181	0.000224992	0.000126991	0.000329586		0.000132002	7.49461e-05	0.000274748	3.15959e-05	4.81497e-05		0.000238317	6.61865e-05	0.000257832	7.42819e-05	9.52546e-05		b	a	b	b	b		a	ab	a	b
			PE 36:4	0.102465	0.102002	0.0913227	0.0332799	0.0553724		0.117375	0.0845517	0.055092	0.0694368	0.0685379		0.108282	0.09106	0.0719508	0.0688005	0.0576375		0.0117483	0.0120558	0.00922676	0.00224002	0.00885644		0.0105972	0.0207075	0.0083614	0.0049242	0.00604041		0.00960438	0.0144156	0.00998568	0.00545029	0.00506137		a	a	a	c	b		a	b	c	bc
			PE 36:5	0.0970714	0.143423	0.135671	0.0604267	0.0783993		0.0813532	0.0702201	0.0481372	0.0302604	0.0237709		0.0806357	0.0575582	0.0515429	0.0316325	0.044811		0.0116909	0.0256662	0.019727	0.0047919	0.0171042		0.00993796	0.0195563	0.0147949	0.00205148	0.00303079		0.0145143	0.0179934	0.0129675	0.00378134	0.00349819		b	a	a	c	bc		a	ab	bc	cd
			PE 36:6	0.0303026	0.0734924	0.062523	0.0388758	0.0413847		0.0122495	0.0148307	0.0111036	0.00277686	0.00145377		0.0153141	0.00852616	0.00922075	0.00307986	0.00696735		0.00550733	0.0189853	0.0110407	0.00402584	0.0120011		0.00360505	0.00565937	0.00604343	0.000549495	0.000298353		0.0034971	0.00392788	0.00535096	0.00060659	0.00135091		c	a	ab	c	bc		a	a	a	b
		Phosphatidylcholine	PC 32:0	0.000361574	0.00108953	0.00177094	0.00139914	0.00160713		0.000678243	0.00040871	0.000219323	0.000439432	0.000339057		0.000466279	0.000290676	0.000228679	0.000260485	0.000160224		2.86429e-05	0.000302157	0.00016141	0.000279728	0.000545558		0.000125531	9.05018e-05	7.10172e-05	4.7953e-05	4.27825e-05		0.000135812	3.85994e-05	7.33678e-05	3.77396e-05	3.01272e-05		c	b	a	ab	ab		a	b	c	b
			PC 32:1 (1)	0.000490766	0.000432418	0.00353878	0.00138075	0.000732025		7.44449e-05	6.85143e-05	6.64626e-05	0.00018825	0.000143959		7.91715e-05	0	0	8.84376e-05	0.000115116		0.00011544	0.000109108	0.000432099	0.0004135	0.000210661		3.0048e-05	2.17075e-05	5.19148e-05	4.5917e-05	4.56863e-05		1.88187e-05	0	0	4.17953e-05	3.57527e-05		c	c	a	b	c		bc	bc	c	a
			PC 32:2	0.0386679	0.0424415	0.133726	0.00653261	0.00954169		0.0318931	0.0169686	0.00836681	0.00885641	0.00812226		0.0226787	0.0171257	0.0114415	0.00929285	0.00754027		0.00481491	0.0107583	0.0156864	0.00216783	0.001568		0.00602251	0.00476867	0.00189378	0.00100038	0.00136654		0.0065738	0.00194754	0.00248106	0.00195635	0.00111098		b	b	a	c	c		a	b	c	c
			PC 32:3 (1)	0.00752649	0.0120165	0.0311471	0.00218832	0.00292075		0.00320601	0.00285317	0.00182195	0.000652496	0.00054986		0.00206091	0.00166184	0.00155115	0.000470263	0.000381872		0.00148693	0.00333743	0.00350279	0.000627496	0.000698		0.000579734	0.000884499	0.000679091	6.51344e-05	8.11839e-05		0.000652184	0.000420119	0.000442123	9.97494e-05	5.92776e-05		c	b	a	d	d		a	ab	b	c
			PC 32:3 (2)	0.097941	0.0237874	0.0555476	0.00194194	0.0137238		0.074367	0.0192622	0.00561239	0.0080837	0.00995227		0.0306702	0.0152511	0.00741138	0.00602048	0.0042165		0.0107674	0.0044064	0.00992379	0.000534678	0.00453953		0.0217311	0.00685135	0.0012799	0.00109936	0.00631884		0.0111033	0.00262161	0.0056039	0.00417797	0.00175976		a	c	b	d	cd		a	b	b	b
			PC 34:1	0.00971634	0.0253162	0.0946741	0.0174574	0.0100846		0.0021003	0.00622721	0.00996356	0.0634832	0.0414204		0.0106106	0.00101015	0.00244872	0.0323498	0.0407622		0.00242004	0.00623486	0.0094729	0.00367512	0.00143517		0.000642788	0.00137421	0.00560065	0.0111227	0.0102959		0.00272241	0.000139834	0.000884203	0.00980994	0.00999723		c	b	a	bc	c		c	c	c	a
			PC 34:2	0.463896	0.542241	0.675867	0.358512	0.466251		0.601895	0.403416	0.298841	0.429364	0.434537		0.46964	0.372592	0.332477	0.377982	0.321662		0.0332108	0.0843657	0.061292	0.0487731	0.0569356		0.0256796	0.0665056	0.0424338	0.0251686	0.0237596		0.0761152	0.0543345	0.0514345	0.0351174	0.0190743		bc	b	a	c	bc		a	b	c	b
			PC 34:3	0.427126	0.675089	0.628896	0.57448	0.667007		0.376895	0.330759	0.278035	0.19309	0.148339		0.313692	0.213776	0.234907	0.12141	0.0926563		0.0369749	0.105885	0.0768504	0.05458	0.111219		0.0345223	0.0706045	0.0699972	0.0208245	0.0142742		0.0765496	0.0696231	0.0815292	0.0287337	0.0159601		b	a	a	ab	a		a	ab	bc	cd
			PC 34:4 (1)	0.000663914	0.000955331	0.00171177	0.00226688	0.00216755		8.0264e-05	0.000297982	0.000686631	0.000853389	0.000466572		0.000956915	0.000143411	0.000360813	0.000946917	0.00119872		8.37913e-05	0.000251595	0.000421773	0.000476497	0.000303896		8.21935e-05	5.81257e-05	0.00019044	0.000115816	0.000106395		9.28023e-05	0.000157344	0.000202711	0.000101721	0.00012268		b	b	a	a	a		d	cd	ab	a
			PC 34:4 (2)	0.000655281	0.000729141	0.000730325	0.000350118	0.00048378		0.00386631	0.00187357	0.000972266	0.000242477	0.000145308		0.000637675	0.0010805	0.000906592	0.000128579	0.000152706		0.000200295	0.000442173	0.000211299	9.86008e-05	0.000123755		0.0018493	0.000636107	0.000168089	2.50004e-05	6.21627e-05		0.000190788	0.000491902	0.000212005	3.17308e-05	9.15288e-05		a	a	a	a	a		a	b	bc	bc
			PC 36:1	0.000479725	0.00137471	0.00600814	0.000723469	0.000584462		0.00160379	0.0012475	0.00134015	0.00654307	0.0060552		0.00223381	0.00172259	0.00145215	0.00764561	0.00872117		4.2066e-05	0.000455807	0.000637242	8.83601e-05	4.96742e-05		0.000360448	0.000188847	0.000389659	0.00173596	0.00158299		0.00036592	0.0002087	0.000292706	0.0022469	0.00222328		c	b	a	bc	c		b	b	b	a
			PC 36:2	0.0167703	0.046778	0.0670216	0.0160912	0.0198424		0.0272279	0.0139462	0.0137306	0.0700351	0.0932639		0.0486958	0.0160108	0.012733	0.098701	0.0946059		0.00127856	0.0146276	0.00882947	0.00233553	0.0034989		0.0104582	0.00284685	0.00489633	0.0189514	0.0205611		0.0085908	0.00284541	0.00356679	0.0175642	0.011907		c	b	a	c	c		b	b	b	a
			PC 36:3	0.00530448	0.0616643	0.0331245	0.0360503	0.0444237		0.0119063	0.00723246	0.00965316	0.00377117	0.00881029		0.0153501	0.00749656	0.00845455	0.0100528	0.00471154		0.00146877	0.0243552	0.0051766	0.00635595	0.0142413		0.00236971	0.00220684	0.00676901	0.00211868	0.00436784		0.0058673	0.00215723	0.00355805	0.00213229	0.00244576		c	a	b	b	ab		a	ab	ab	b
			PC 36:4	0.529491	0.54356	0.507583	0.147362	0.250503		0.708805	0.375576	0.223597	0.319965	0.386364		0.518217	0.359882	0.244479	0.270031	0.250608		0.0462094	0.0911894	0.0488398	0.0159452	0.0414753		0.0712175	0.079235	0.030384	0.0298797	0.0341411		0.0809537	0.0754024	0.0412891	0.023529	0.0318696		a	a	a	c	b		a	b	c	bc
			PC 36:5	0.541345	0.750879	0.793493	0.371466	0.492616		0.556161	0.35749	0.244837	0.194019	0.185888		0.498503	0.298067	0.241871	0.164176	0.198881		0.0470961	0.130637	0.103515	0.0278681	0.072063		0.0421454	0.0954946	0.08718	0.0173527	0.0264375		0.0887475	0.0887828	0.0620134	0.0159666	0.0138374		b	a	a	c	bc		a	b	bc	c
			PC 36:6	0.18998	0.464935	0.473213	0.450772	0.592718		0.153192	0.127997	0.112412	0.0440519	0.0304773		0.168773	0.0829063	0.0872823	0.0305399	0.0417912		0.0309311	0.116664	0.0557781	0.0782	0.135168		0.018119	0.0386498	0.0585524	0.00857385	0.00660688		0.0349563	0.0362293	0.0498931	0.00925014	0.00992746		b	a	a	a	a		a	a	a	b
			PC 38:2 (2)	0.00331601	0.00155287	0.00178229	0.000197664	0.000329485		0.00797079	0.00116052	0.000392207	0.0016263	0.00541907		0.00993973	0.00159841	0.000634767	0.00273473	0.00354206		0.000426918	0.000520913	0.000246836	5.3881e-05	6.60294e-05		0.0025282	0.000456498	0.000100242	0.00053434	0.00114678		0.00145545	0.000317275	0.000186184	0.000764968	0.000465597		a	b	b	c	c		a	c	c	c
			PC 38:3 (1)	0.00233055	0.00695427	0.0115427	5.83246e-05	0.000118363		0.00312338	0.00157892	0.00090188	0.00125061	0.00280301		0.00199927	0.0025677	0.00142506	0.00188001	0.00509914		0.000359273	0.00288421	0.00249026	4.76308e-05	4.33209e-05		0.000859118	0.000249466	0.000244314	0.000533118	0.000604676		0.000282303	0.000339949	0.000332094	0.000674572	0.00132747		c	b	a	c	c		a	b	b	b
			PC 38:3 (2)	0.00133421	0.00156211	0.00135859	0.000496206	0.000556025		0.00252016	0.000586811	0.00029976	0.000292759	0.00086122		0.00414646	0.000467111	0.000291574	0.00031016	0.000498314		0.000238262	0.000517688	0.000234084	0.000135747	0.00011476		0.000304205	0.00038103	0.000255028	8.3958e-05	0.000136888		0.000757462	0.000266083	0.000285031	7.75915e-05	0.000157886		a	a	a	b	b		a	bc	c	c
			PC 38:4 (1)	0.00678288	0.0081846	0.0151715	0.000309822	0.00221806		0.00507676	0.00144794	0.000458653	0.00191806	0.00419473		0.00446411	0.00193183	0.000940722	0.00289782	0.0039217		0.00100698	0.00354752	0.00135824	0.000133553	0.000657366		0.00071195	0.000528642	0.000191554	0.000574646	0.000662491		0.00124613	0.000190366	0.000233061	0.000873549	0.000581104		b	b	a	c	c		a	bc	c	b
			PC 38:5 (1)	0.00751746	0.0162878	0.0266967	0.00199386	0.00489441		0.0050237	0.00227832	0.00110458	0.00116288	0.00132024		0.00443665	0.0020424	0.00135312	0.00105567	0.00118817		0.00119278	0.00753322	0.00505071	0.000259534	0.00114405		0.000726002	0.000923054	0.000603599	0.000198569	0.000171401		0.00121908	0.000755301	0.000516009	0.00021701	0.000190446		c	b	a	c	c		a	b	c	bc
			PC 38:5 (2)	0.000135665	0.000119158	0.000770299	0.00368013	0.00377204		0.00176301	0.00130374	0.00112548	0.000760956	0.00143078		0.000231696	0.00034725	0.00031099	0.000235841	0.000213223		1.54757e-05	6.78719e-05	0.000142739	0.000662686	0.00100207		0.000611352	0.000128833	0.000267963	0.000128225	0.000164471		6.97561e-05	8.06572e-05	7.77246e-05	4.46835e-05	3.60946e-05		b	b	b	a	a		a	ac	bc	c
			PC 38:6	0.0018534	0.0037058	0.0046402	0.00240859	0.00303311		0.000494308	0.000270488	0.000160345	9.52658e-05	4.15288e-05		0.000570279	0.000231246	0.000185336	0.000118813	8.48276e-05		0.000279273	0.00142394	0.000449319	0.000905187	0.000286405		0.000132077	9.02979e-05	0.000108524	2.89391e-05	3.86177e-05		0.000199322	0.000117821	0.000107203	5.49848e-05	3.26695e-05		c	ab	a	bc	bc		a	b	bc	c
		Phosphatidylserine	PS 36:1	0.00153968	0.00175429	0.00417932	0.000470188	0.000949377		0.00149131	0.00101819	0.000597062	0.00057588	0.00067396		0.00103623	0.000930561	0.000696181	0.00054487	0.000470156		0.000171898	0.000248268	0.0003367	0.000256607	0.000195815		0.000264685	0.000220727	8.50184e-05	3.18161e-05	9.86815e-05		0.000217493	0.000122563	0.000152505	8.57267e-05	7.30288e-05		b	b	a	d	c		a	b	c	c
			PS 36:2	0.00138651	0.00236989	0.00556723	0.000373331	0.000492576		0.000666178	0.000572718	0.000357702	0.000120325	9.681e-05		0.00041944	0.000343706	0.000329915	8.02456e-05	6.08948e-05		0.000279062	0.000687721	0.000649431	0.000175398	0.000109093		0.000140029	0.000181333	9.91417e-05	1.19323e-05	2.02819e-05		0.000137938	8.01137e-05	9.54461e-05	2.40239e-05	1.31185e-05		c	b	a	d	d		a	a	b	c
			PS 38:0	0.00213153	0.00506334	0.0160786	0.00344256	0.002393		0.000445857	0.00133503	0.00202081	0.0110529	0.0075323		0.00213292	0.000228187	0.00058554	0.00619606	0.00777161		0.000432657	0.000986843	0.0013076	0.00124646	0.000292398		0.000111433	0.000320362	0.00111712	0.00168273	0.00171358		0.000431445	2.92342e-05	0.000229463	0.0015852	0.00167531		c	b	a	bc	c		c	c	c	a
			PS 38:1	0.0553971	0.0589531	0.0655569	0.0376159	0.0539512		0.0670598	0.0512537	0.0393943	0.0568244	0.0536352		0.0585695	0.0472972	0.0464519	0.0518773	0.0452746		0.00454354	0.00362824	0.00459405	0.00812526	0.00499378		0.00596346	0.00794585	0.00381193	0.0032239	0.00430876		0.00641273	0.00408348	0.00561569	0.00284109	0.00268313		ab	ab	a	c	b		a	b	c	b
			PS 38:2	0.0618222	0.0832863	0.0878371	0.0877829	0.104143		0.0592672	0.0525228	0.0426019	0.0319742	0.026216		0.0502207	0.0355916	0.0389703	0.0221349	0.0164437		0.00594338	0.00876652	0.00493272	0.0218343	0.013401		0.00380806	0.00993382	0.00998085	0.00373555	0.00241445		0.0104028	0.0099944	0.0125639	0.00467563	0.00259353		b	ab	a	a	a		a	ab	bc	cd
			PS 40:0	8.75399e-05	0.000265074	0.00127032	0.000153304	0.000129424		0.000373156	0.000300489	0.000321212	0.0014884	0.0013542		0.000491875	0.000371211	0.00032328	0.00163618	0.00176748		1.28026e-05	0.000111144	0.000114208	5.53391e-05	2.62886e-05		7.7516e-05	6.22606e-05	9.96649e-05	0.000394641	0.000315746		8.54966e-05	6.32835e-05	7.80952e-05	0.000450859	0.000432625		c	b	a	bc	bc		b	b	b	a
			PS 40:1	0.00277628	0.00694686	0.0101196	0.00227931	0.00309217		0.00533112	0.002785	0.00267993	0.0111197	0.0145869		0.00866708	0.00317678	0.00261258	0.0157072	0.0152868		0.000233308	0.00215987	0.00110373	0.000727236	0.000523309		0.00179932	0.000532724	0.000832654	0.00233162	0.00287793		0.00146098	0.000572854	0.000676307	0.00266464	0.00196006		c	b	a	c	c		b	b	b	a
			PS 40:2	0.000827025	0.00966062	0.00403638	0.00658778	0.00796691		0.0022663	0.00138212	0.00183157	0.000522139	0.00151226		0.00268745	0.00149928	0.00169091	0.00194052	0.000987159		0.000212977	0.00380642	0.000734227	0.00240341	0.00160743		0.000435847	0.000372573	0.00122043	0.000195339	0.000796354		0.00104731	0.000399697	0.000674863	0.0004552	0.000334627		c	a	bc	ab	ab		a	ab	ab	b
			PS 40:3	0.0596172	0.0564537	0.063956	0.0161364	0.0287915		0.0783996	0.048231	0.0307429	0.0383698	0.0531845		0.0650241	0.0439741	0.0334426	0.0340672	0.0329402		0.00525278	0.00496512	0.00613943	0.00410269	0.00356865		0.00595291	0.00850578	0.00274795	0.00484826	0.00392666		0.00724908	0.00656616	0.00555754	0.00263477	0.00362345		a	a	a	c	b		a	bc	d	cd
			PS 40:4	0.0724944	0.0954049	0.0837726	0.0251545	0.039186		0.0644302	0.043549	0.0304591	0.0255138	0.0200938		0.0737728	0.0453554	0.0372486	0.0259784	0.0305419		0.00614492	0.0181587	0.0128813	0.005712	0.00600599		0.00689297	0.0126259	0.0090459	0.00154444	0.00209805		0.0114258	0.0135275	0.00825384	0.00229979	0.00223843		b	a	ab	c	c		a	b	bc	c
			PS 40:5	0.0287838	0.0628924	0.0483811	0.0376703	0.0447082		0.0198579	0.0183985	0.0186247	0.00777654	0.00498564		0.0301791	0.0146549	0.0157275	0.00584574	0.0076682		0.00392828	0.0143786	0.0106262	0.00902048	0.00921772		0.0040884	0.00482079	0.00852815	0.00119829	0.000870546		0.00604927	0.00598661	0.0081501	0.00141423	0.00174272		c	a	ab	bc	ac		a	a	a	b
		Phosphatidylinositol	PI 34:2	0.0236558	0.0304674	0.0230319	0.00228149	0.0123849		0.0477982	0.0323554	0.0203988	0.0436127	0.0391999		0.0217831	0.0235255	0.0218132	0.0343536	0.025589		0.00295248	0.00486585	0.00728868	0.000918473	0.00451905		0.00465655	0.00807386	0.00301131	0.00687712	0.00643201		0.00192691	0.00556513	0.00480507	0.00752481	0.00556931		a	a	a	c	b		a	b	c	ab
			PI 34:3	0.0285057	0.0536192	0.0272066	0.00632046	0.0197158		0.0478532	0.0442229	0.0301099	0.022652	0.0171604		0.0232182	0.024335	0.0234083	0.0158014	0.0163501		0.00224057	0.00900463	0.00650431	0.00267904	0.00754645		0.00226867	0.0131191	0.008075	0.00106716	0.00341518		0.00285995	0.00754309	0.00399584	0.00391708	0.001878		b	a	b	c	b		a	a	b	b
			PI 36:5	0.00120814	0.00493596	0.00467931	0.000215117	0.000874492		0.00124709	0.00160338	0.00190408	0.00105341	0.000660394		0.000529469	0.00118705	0.00155896	0.000655466	0.000684377		0.000203969	0.00115599	0.00104307	8.7507e-05	0.000320921		4.65253e-05	0.000295533	0.000607266	0.000139629	0.000219325		6.11109e-05	0.000242393	0.000315476	8.02414e-05	0.000108876		b	a	a	b	b		bc	ab	a	bc
			PI 36:6	0.000383278	0.00205212	0.00191608	0.000320383	0.00066706		0.000320299	0.000590628	0.000795361	0.000168345	7.76002e-05		0.00010776	0.000267585	0.000400215	6.88077e-05	5.76654e-05		5.68147e-05	0.000441677	0.000413734	0.000112176	0.000325675		2.99807e-05	0.000112846	0.000302611	4.47744e-05	5.77604e-05		1.93763e-05	8.00878e-05	0.000120322	2.47517e-05	1.57927e-05		b	a	a	b	b		bc	ab	a	c
		Total	TAGs	14.8841	8.32311	2.59115	2.51039	3.43943		20.53	17.2999	5.16768	27.0538	28.4715		38.747	29.8202	14.1878	30.78	35.3214		1.24924	2.1242	0.503214	0.510315	0.497145		3.77465	7.56689	2.32037	2.89222	3.68752		3.31385	7.6502	6.2984	1.37544	3.54021		a	b	c	c	c		ab	b	c	a
			DGDGs	0.341164	0.377053	0.862145	1.06931	1.20142		0.646823	0.462405	0.336605	0.420332	0.575894		0.284312	0.291609	0.215773	0.281554	0.229992		0.0248085	0.0258769	0.0470184	0.10147	0.124241		0.0926154	0.0520883	0.0413057	0.0329566	0.0450669		0.0293853	0.0350645	0.0439009	0.0263359	0.0192896		c	c	b	a	a		a	b	c	bc
			MGDGs	0.223585	0.32815	1.08676	1.57308	1.52382		0.463192	0.425095	0.364022	0.370081	0.545642		0.107334	0.16582	0.14162	0.169037	0.129484		0.0158779	0.0188959	0.0747745	0.0909276	0.093388		0.101719	0.0466446	0.0525622	0.0242167	0.0464537		0.0168293	0.0115446	0.0231293	0.0181537	0.00659655		c	c	b	a	a		ab	b	b	b
			SQDGs	0.0221649	0.045409	0.226082	0.352548	0.372239		0.0842587	0.0516918	0.0405217	0.045997	0.0821717		0.0116592	0.0101584	0.00921459	0.0179771	0.0155786		0.00364641	0.00915484	0.00446901	0.109874	0.0876926		0.0234381	0.00811358	0.00987044	0.00418044	0.00964065		0.00190262	0.00196912	0.0029266	0.00214646	0.00156389		c	c	b	a	a		a	b	b	b
			PGs	0.118415	0.206793	0.474985	0.226746	0.491636		0.186281	0.113652	0.0727797	0.0809225	0.11679		0.112096	0.0596996	0.0444782	0.0468232	0.0391618		0.00919552	0.0429217	0.0256143	0.0849261	0.111688		0.0209148	0.0303978	0.0267676	0.00701826	0.0215867		0.0211037	0.0195978	0.0185881	0.00759362	0.00560923		b	b	a	b	a		a	bc	c	bc
			PEs	0.330639	0.534774	0.492497	0.222078	0.287212		0.301338	0.24766	0.193558	0.189131	0.164269		0.296072	0.231216	0.2278	0.179653	0.184181		0.0410237	0.0905658	0.069437	0.0172956	0.0585933		0.0315664	0.0618652	0.0518061	0.0114561	0.0161131		0.0396868	0.0448718	0.0452949	0.01444	0.00995165		b	a	a	b	b		a	ab	bc	bc
			PCs	2.35368	3.23166	3.57001	1.99812	2.59013		2.57992	1.67425	1.2146	1.35075	1.37094		2.12905	1.3982	1.19315	1.13933	1.08271		0.187375	0.597266	0.387187	0.239598	0.415929		0.119322	0.3566	0.30165	0.0830372	0.115075		0.377104	0.326871	0.27424	0.109639	0.0728731		c	ab	a	c	bc		a	b	c	bc
			PSs	0.286863	0.38305	0.390755	0.217666	0.285804		0.299588	0.221349	0.169631	0.185338	0.183872		0.293201	0.193423	0.178079	0.166009	0.159213		0.0242995	0.0543855	0.0394968	0.053049	0.0362559		0.0164408	0.0439643	0.0362452	0.0105727	0.0139334		0.0418958	0.0402949	0.0381387	0.0127031	0.0100018		b	a	a	b	b		a	b	b	b
			PIs	0.0537529	0.0910746	0.056834	0.00913745	0.0336422		0.0972188	0.0787723	0.0532081	0.0674865	0.0570983		0.0456386	0.0493151	0.0471807	0.0508793	0.0426811		0.00513991	0.0152032	0.0149474	0.00369689	0.0120716		0.00355203	0.0214289	0.0117704	0.006915	0.00989124		0.00465325	0.0130497	0.00811305	0.0109974	0.0074018		bc	a	b	d	c		a	ab	c	bc
			Chls	24.298	32.5047	289.461	701.046	690.501		90.4874	64.6949	60.3475	51.888	81.7199		4.45303	4.546	4.14076	5.76508	4.11304		4.78095	4.08371	19.9524	46.7803	79.6914		32.5425	15.0208	14.8777	8.65099	15.8738		0.479769	0.472982	1.32375	1.76926	1.25919		c	c	b	a	a		a	ab	ab	b
[truncated: 6 more columns]
